# Supplementary material for: Association of weight-adjusted waist index and Albuminuria in children and adolescents: A national population-based study
Source: PLoS One. 2025 Jul 23;20(7):e0324354. doi: 10.1371/journal.pone.0324354 (PMC12286411; doi:10.1371/journal.pone.0324354)
Supplement: S1 Data — (XLS) [file pone.0324354.s001.xls]

SEQN	Gender	Age	Race	WTINTPRP	WTMECPRP	SDMVPSU	SDMVSTRA	PIR	Albumin, urine (mg/L)	Creatinine, urine (mg/dL)	Creatinine, urine (umol/L)	Albumin creatinine ratio (mg/g)	Blood Urea Nitrogen (mg/dL)	Total Protein (g/dL)	Uric acid (mg/dL)	Weight (kg)	BMI	Waist Circumference (cm)	Diabetes	HDL	TotalC
109263	1	2	4	7891.762435	8951.815567	3	156	4.66	NA	NA	NA	NA	NA	NA	NA	NA	NA	NA	0	NA	NA
109264	2	13	3	11689.74726	12271.15704	1	155	0.83	NA	NA	NA	NA	9	6.9	3.5	42.2	17.6	63.8	0	72	166
109265	1	2	1	16273.82594	16658.7642	1	157	3.06	NA	NA	NA	NA	NA	NA	NA	12	15	41.2	0	NA	NA
109266	2	29	4	7825.646112	8154.968193	2	168	5	5.5	36	3182.4	15.28	8	6.8	4.9	97.1	37.8	117.9	0	56	195
109267	2	21	4	26379.99172	0	1	156	5	NA	NA	NA	NA	NA	NA	NA	NA	NA	NA	0	NA	NA
109268	2	18	1	19639.22101	0	1	155	1.66	NA	NA	NA	NA	NA	NA	NA	NA	NA	NA	0	NA	NA
109269	1	2	4	5906.250521	6848.271782	2	152	0.96	NA	NA	NA	NA	NA	NA	NA	13.6	NA	NA	0	NA	NA
109270	2	11	2	4613.057696	4886.930378	1	150	1.88	4	165	14586	2.42	NA	NA	NA	75.3	30.9	91.4	0	47	103
109271	1	49	1	8481.589837	8658.732873	1	167	NA	2.4	32	2828.8	7.5	8	7.3	5	98.8	29.7	120.4	0	33	147
109272	1	0	3	7037.380216	7872.776233	1	155	0.73	NA	NA	NA	NA	NA	NA	NA	7.1	NA	NA	NA	NA	NA
109273	1	36	1	20171.84777	22163.59685	1	155	0.83	4.9	121	10696.4	4.05	11	7.4	5.2	74.3	21.9	86.8	0	42	164
109274	1	68	4	7227.993241	7801.600218	2	167	1.2	12.8	120	10608	10.67	11	6.8	5.1	103.7	30.2	109.6	1	29	105
109275	1	6	1	16372.53397	17610.32683	2	164	3.74	3.7	20	1768	18.5	NA	NA	NA	20.9	14.4	NA	1	57	167
109276	1	0	2	1652.540459	1810.573063	1	171	0	NA	NA	NA	NA	NA	NA	NA	4.6	NA	NA	NA	NA	NA
109277	2	12	3	16385.74331	17519.41814	2	161	1.35	14.7	244	21569.6	6.02	7	7.3	5.2	48.7	18.6	67.6	0	60	129
109278	2	6	4	10119.75928	10958.7083	1	171	NA	8.4	124	10961.6	6.77	NA	NA	NA	20.5	16.3	59.2	0	NA	NA
109279	2	17	1	11041.63381	11167.79504	2	169	1.19	13.9	251	22188.4	5.54	13	7.7	5.2	55.3	21	77.4	0	54	182
109280	2	2	3	14332.24628	16115.05727	1	155	1.71	NA	NA	NA	NA	NA	NA	NA	12.4	16.2	NA	0	NA	NA
109281	2	0	3	2116.528118	2301.303575	2	150	0.94	NA	NA	NA	NA	NA	NA	NA	4.2	NA	NA	NA	NA	NA
109282	1	76	1	28363.01529	31816.3465	2	164	3.61	16	192	16972.8	8.33	18	7.1	6.9	83.3	26.6	NA	0	43	233
109283	1	52	4	42539.68045	0	2	149	0.96	NA	NA	NA	NA	NA	NA	NA	NA	NA	NA	0	NA	NA
109284	2	44	3	13822.80372	13794.79354	1	154	NA	8.2	189	16707.6	4.34	12	7.3	4.3	91.1	39.1	103.1	0	60	212
109285	1	16	2	27778.64567	29931.00931	1	163	2.39	8.3	183	16177.2	4.54	NA	NA	NA	123.5	40.7	127.5	0	NA	NA
109286	2	33	4	13776.53494	14547.46716	2	154	1.36	6.8	74	6541.6	9.19	9	6.6	3.3	72.6	28.9	NA	0	67	236
109287	2	11	1	7296.432792	8692.74169	1	150	0.59	13.3	112	9900.8	11.88	NA	NA	NA	40.4	19.2	73.5	0	NA	NA
109288	1	5	4	6125.306254	7144.714446	2	151	0.21	2.3	37	3270.8	6.22	NA	NA	NA	22.7	18.3	NA	0	NA	NA
109289	1	2	4	1828.133543	2018.367976	1	171	0.66	NA	NA	NA	NA	NA	NA	NA	13.1	17.5	47.3	0	NA	NA
109290	2	68	2	3967.693106	4099.841985	1	171	5	22.4	272	24044.8	8.24	18	7.6	4.2	73	28.1	92	1	40	165
109291	2	42	4	15845.54315	17228.61781	1	161	NA	16.4	261	23072.4	6.28	14	6.9	4.2	81.4	31.3	NA	0	51	229
109292	1	58	4	15941.778	17463.11289	2	150	1.6	NA	NA	NA	NA	11	6.9	7.6	86	30.5	108.3	1	52	172
109293	1	44	1	12006.07013	12160.98047	2	163	0.02	7.2	57	5038.8	12.63	16	8.1	10.3	99.4	30.1	107	0	33	189
109294	2	0	4	2617.289014	2956.808889	2	167	5	NA	NA	NA	NA	NA	NA	NA	9.2	NA	NA	NA	NA	NA
109295	2	54	3	9559.577848	9951.368904	2	155	5	13	50	4420	26	15	6.9	5.4	61.7	24.9	90.5	0	80	234
109296	1	10	2	2515.973672	2743.6759	2	156	2.34	2.6	52	4596.8	5	NA	NA	NA	40.1	19.5	63	0	NA	NA
109297	2	30	4	13785.39915	14974.37289	2	154	NA	9.3	120	10608	7.75	12	7.3	5.5	55.4	23.2	73.2	0	82	214
109298	1	68	1	7587.880067	7866.974787	1	167	1.75	102	211	18652.4	48.34	21	6.9	5.7	90.2	34.2	116.2	1	40	158
109299	2	4	4	5555.401413	0	2	155	5	NA	NA	NA	NA	NA	NA	NA	NA	NA	NA	0	NA	NA
109300	2	54	4	20550.01905	23643.30481	1	169	5	2.5	19	1679.6	13.16	15	7.3	4.7	62	29.6	84.8	0	63	200
109301	2	6	2	4309.485311	4813.499237	1	170	0.48	7.3	123	10873.2	5.93	NA	NA	NA	27.7	16.6	54.3	0	48	110
109302	2	11	2	1824.224927	2026.343571	1	152	1.59	29.3	288	25459.2	10.17	NA	NA	NA	56	23	80	0	78	147
109303	1	18	4	3740.39691	3910.238257	2	152	1.03	1.9	44	3889.6	4.32	16	7.5	5	45.5	17.9	67.2	0	59	156
109304	2	9	1	10460.17439	11915.31693	1	149	3.5	20	108	9547.2	18.52	NA	NA	NA	30.9	16.3	60.8	0	82	177
109305	1	55	4	6649.793457	7592.522584	3	156	5	3.7	44	3889.6	8.41	NA	NA	NA	64	20.9	82.5	0	NA	NA
109306	1	2	1	23221.15872	26757.6744	2	172	1.02	NA	NA	NA	NA	NA	NA	NA	15.6	NA	50.2	0	NA	NA
109307	1	47	4	15248.7439	16989.21554	1	160	1.38	5.8	116	10254.4	5	15	7	5.7	67.9	24.6	87	0	40	161
109308	1	1	2	5100.21183	5554.221025	1	152	1.59	NA	NA	NA	NA	NA	NA	NA	12.3	NA	NA	0	NA	NA
109309	1	5	4	24011.45326	27641.01203	1	169	0.87	3.1	27	2386.8	11.48	NA	NA	NA	21	16.8	52.3	0	NA	NA
109310	1	8	4	19014.40143	22172.8264	1	159	5	86.8	100	8840	86.8	NA	NA	NA	41.7	22.4	77.4	0	NA	NA
109311	2	36	4	28442.97699	0	1	166	3.39	NA	NA	NA	NA	NA	NA	NA	NA	NA	NA	0	NA	NA
109312	2	48	1	125710.809	133567.95	1	163	5	2.6	57	5038.8	4.56	19	7.1	4.2	66.2	23.9	95.7	0	77	175
109313	1	63	1	89118.34442	101702.7886	1	156	5	7.8	173	15293.2	4.51	15	7.2	5.1	75.2	25.2	95	0	54	224
109314	1	0	2	4700.640868	5079.997986	1	165	1.72	NA	NA	NA	NA	NA	NA	NA	10.1	NA	NA	NA	NA	NA
109315	2	30	2	7299.490539	7489.193596	2	170	2.16	38	193	17061.2	19.69	11	6.8	5.1	75.9	31.8	98.7	0	66	154
109316	2	62	2	6119.732139	6448.398885	1	150	0.07	5.9	68	6011.2	8.68	14	6.9	3.6	77.2	30.5	97.5	1	81	179
109317	2	28	2	13686.83527	14593.73521	2	154	NA	19	253	22365.2	7.51	9	7.1	4.6	91.6	30.1	100.3	0	71	199
109318	2	5	2	3046.808358	3365.456151	2	151	0.69	22.1	192	16972.8	11.51	NA	NA	NA	33	22	63.9	0	NA	NA
109319	1	22	2	10545.76088	11681.71417	2	169	4.93	10.3	217	19182.8	4.75	12	7.4	7.9	94.2	30.5	107.6	0	110	277
109320	2	11	4	6298.858202	6568.732519	2	169	0.91	122.1	210	18564	58.14	NA	NA	NA	71.1	31.3	101	0	55	184
109321	2	19	2	3886.245638	4204.73603	2	168	0.06	13.1	260	22984	5.04	8	7	4.4	83.5	33.2	96.7	0	34	121
109322	2	45	3	14839.48556	14880.30567	2	161	2.79	16.7	130	11492	12.85	14	6.9	3.4	62.8	29.3	94.6	0	58	173
109323	1	22	3	19165.2307	21061.65228	2	154	2.38	26.7	271	23956.4	9.85	10	6.8	7	NA	NA	NA	0	43	141
109324	2	49	1	10163.5819	11226.90656	2	151	2.74	5.7	123	10873.2	4.63	11	6.4	5.3	64.2	24	86	0	60	181
109325	1	7	4	8808.441186	10151.65425	1	169	4.78	4.1	64	5657.6	6.41	NA	NA	NA	20.9	13.8	51	0	54	155
109326	2	44	1	83913.33379	94345.37014	2	152	5	6.8	81	7160.4	8.4	12	6.9	4.7	56.8	21.6	77.2	0	85	176
109327	2	58	3	20793.08954	20026.35896	2	154	4.86	3.4	33	2917.2	10.3	15	7.2	4.3	63.4	23.7	92.7	0	58	203
109328	1	2	4	2445.817726	2713.254057	1	168	0.73	NA	NA	NA	NA	NA	NA	NA	14.4	16.5	47.4	0	NA	NA
109329	1	0	2	3032.451177	3322.444777	1	168	1.57	NA	NA	NA	NA	NA	NA	NA	10.3	NA	NA	NA	NA	NA
109330	1	76	4	19197.13663	20618.19805	1	160	2.37	27.2	89	7867.6	30.56	15	7.4	5.6	61.5	23.3	87.5	0	84	164
109331	2	19	3	23659.46774	24886.41655	2	160	0.65	8.3	134	11845.6	6.19	7	6.8	2.6	NA	NA	NA	0	61	151
109332	1	33	4	12644.77658	13614.17816	2	166	NA	4.3	160	14144	2.69	18	7	4.9	113	33.2	115.8	0	66	188
109333	2	41	4	15305.7676	16401.59972	2	166	5	1.9	32	2828.8	5.94	14	6.8	3.1	62.5	26.4	80.6	0	63	138
109334	2	54	1	21464.41593	25263.68491	1	157	1	12.2	122	10784.8	10	13	7.3	4.2	59.8	24.5	88.1	0	72	240
109335	2	55	2	9674.274532	10453.7703	2	163	0.11	9.6	210	18564	4.57	10	6.9	5.9	107.2	39.6	122	0	52	183
109336	1	35	3	28042.39716	28203.63308	2	155	3.65	0.4	21	1856.4	1.9	10	7.1	7.6	105.2	33.5	107.2	0	38	239
109337	2	48	2	7670.954552	7777.320353	2	170	1.18	5	181	16000.4	2.76	19	7	6.9	97.8	38.5	112.2	0	56	234
109338	2	10	3	5237.435501	5770.576417	2	161	2.46	7.5	58	5127.2	12.93	NA	NA	NA	48.7	24.2	74.4	0	48	157
109339	1	14	3	9964.214591	0	2	159	1.73	NA	NA	NA	NA	NA	NA	NA	NA	NA	NA	0	NA	NA
109340	1	44	4	16692.01481	17860.75054	2	172	1.13	36.2	67	5922.8	54.03	12	7.4	8.2	138.2	46.2	133.8	0	48	207
109341	2	5	1	21914.04409	25754.45301	2	155	5	11.3	33	2917.2	34.24	NA	NA	NA	24.9	15.8	57.8	0	NA	NA
109342	2	43	1	63669.63904	67850.68278	1	155	1.08	7.8	159	14055.6	4.91	17	7.5	3.8	92.1	35.5	111.1	0	61	240
109343	1	69	1	106214.0337	0	1	153	4.31	NA	NA	NA	NA	NA	NA	NA	NA	NA	NA	0	NA	NA
109344	1	1	1	11078.60508	12973.94298	1	158	0.33	NA	NA	NA	NA	NA	NA	NA	18.3	NA	NA	0	NA	NA
109345	1	0	4	3556.037944	3846.226928	1	151	0.38	NA	NA	NA	NA	NA	NA	NA	8.2	NA	NA	NA	NA	NA
109346	2	23	2	11577.56693	12652.07517	2	171	1.15	9.9	253	22365.2	3.91	NA	NA	NA	138.7	55.1	131.7	0	NA	NA
109347	1	2	4	13140.65261	15488.2659	1	162	0.73	NA	NA	NA	NA	NA	NA	NA	17.4	18.4	NA	0	NA	NA
109348	2	63	1	34811.82742	37103.82064	2	156	5	2.5	27	2386.8	9.26	18	6.9	4.2	53.6	19.6	82.5	0	114	242
109349	2	47	3	32903.563	32224.7873	1	154	NA	5	71	6276.4	7.04	9	7.2	3.7	100.8	40.5	116.3	0	45	193
109350	1	59	1	13693.37698	14768.6033	2	166	1.25	4.8	71	6276.4	6.76	16	8	6.4	112.5	36.6	125.5	0	106	220
109351	1	58	2	12686.95692	13295.17285	1	151	0.92	7.4	44	3889.6	16.82	11	7	5.3	68.9	23.6	87.6	0	49	148
109352	1	10	4	7869.179526	9511.039806	1	166	5	11.3	100	8840	11.3	NA	NA	NA	28.2	14.7	56.3	0	54	159
109353	2	46	4	16173.23201	15944.72831	1	151	NA	9	22	1944.8	40.91	NA	NA	NA	46	21.4	75	0	NA	NA
109354	2	66	4	7852.874891	0	2	161	NA	NA	NA	NA	NA	NA	NA	NA	NA	NA	NA	0	NA	NA
109355	2	1	2	3072.661611	0	2	150	NA	NA	NA	NA	NA	NA	NA	NA	NA	NA	NA	0	NA	NA
109356	2	1	1	9758.906335	10291.73421	2	168	NA	NA	NA	NA	NA	NA	NA	NA	11.4	NA	NA	0	NA	NA
109357	2	0	1	4168.110867	4403.29151	2	156	5	NA	NA	NA	NA	NA	NA	NA	7.1	NA	NA	NA	NA	NA
109358	2	14	1	132131.7034	138435.9781	2	157	NA	1.1	26	2298.4	4.23	NA	NA	NA	63.6	23.7	86	0	NA	NA
109359	1	24	4	13141.89377	0	2	151	1.44	NA	NA	NA	NA	NA	NA	NA	NA	NA	NA	0	NA	NA
109360	2	14	4	22688.29396	25067.49753	1	170	NA	16	177	15646.8	9.04	14	7.9	3.9	45.2	18.3	70	0	48	153
109361	1	17	4	8629.285118	8772.614689	1	158	1.04	52	176	15558.4	29.55	13	6.9	6.3	154.8	49.6	147.8	0	33	130
109362	2	3	2	6007.404244	6028.835095	1	168	0.01	NA	NA	NA	NA	NA	NA	NA	16	15.6	50.2	0	NA	NA
109363	1	29	4	24714.14134	0	2	157	5	NA	NA	NA	NA	NA	NA	NA	NA	NA	NA	0	NA	NA
109364	2	8	4	5672.058525	6442.522972	1	170	1.2	14.3	137	12110.8	10.44	NA	NA	NA	49.4	24.6	80.6	0	67	169
109365	2	49	4	23567.30886	25016.05157	1	169	1.15	4.6	120	10608	3.83	18	6.7	5.5	85.4	32	113.2	0	64	191
109366	2	10	3	14268.66828	16010.96659	2	164	5	912	121	10696.4	753.72	NA	NA	NA	38.6	17.3	70.5	0	69	137
109367	1	80	1	7575.058131	8287.717061	1	150	NA	2.9	47	4154.8	6.17	15	7.1	6	83.4	28.3	104.4	0	37	181
109368	2	15	4	3891.621308	4375.044096	1	152	1.75	15.9	109	9635.6	14.59	NA	NA	NA	60.9	26.9	88.2	0	NA	NA
109369	2	80	4	12296.85292	13635.8449	2	154	2.07	6	77	6806.8	7.79	30	6.4	4.7	60	25.1	89	0	69	147
109370	1	4	2	4396.963881	4949.448276	1	170	NA	12.3	102	9016.8	12.06	NA	NA	NA	21.4	17.8	56.8	0	NA	NA
109371	1	62	4	5337.058368	5571.469217	2	155	4.56	4.1	170	15028	2.41	10	7.1	5.9	87.4	29.3	101.7	0	60	227
109372	2	13	1	19302.21592	20075.46761	2	164	0.46	3.5	34	3005.6	10.29	9	6.5	4.8	52.2	19.1	77.8	0	42	125
109373	2	30	1	14343.32247	14611.85855	2	167	1.22	10.3	106	9370.4	9.72	6	5.8	3.8	67.2	27.2	94.6	1	52	201
109374	1	5	2	2968.178918	3217.260775	1	167	1.14	7.1	48	4243.2	14.79	NA	NA	NA	17.3	14.7	49.2	0	NA	NA
109375	1	2	1	10320.26414	11627.03499	2	168	3.98	NA	NA	NA	NA	NA	NA	NA	14.1	16.3	47.4	0	NA	NA
109376	1	23	1	43093.73939	51348.58842	2	164	3.71	28.6	57	5038.8	50.18	14	7.1	3.9	NA	NA	NA	0	50	161
109377	1	41	1	42210.16822	41412.47406	2	159	2.57	21.3	143	12641.2	14.9	15	7.3	5.5	88.7	29.4	103.5	0	28	170
109378	1	36	1	42284.21646	45783.3182	2	171	5	11.9	201	17768.4	5.92	10	7.6	6	91.7	29.9	102.4	0	42	179
109379	2	66	1	35346.54503	44769.8187	1	157	1.52	4.8	102	9016.8	4.71	18	7.3	5.7	83.2	33.4	105.5	1	68	179
109380	1	15	3	25637.27001	26852.4198	1	160	2.25	9.9	190	16796	5.21	10	7.1	6.1	88.1	29.1	100.9	0	41	116
109381	1	13	4	21946.77561	23174.27098	1	155	1.22	4	110	9724	3.64	13	6.6	4.1	52.9	19.2	67.3	0	38	102
109382	2	70	3	8443.274765	9440.499355	1	158	1.7	8.9	67	5922.8	13.28	9	6.8	3.7	91.7	35.8	114.1	1	49	171
109383	1	8	1	55046.29006	64507.2748	1	161	3.05	4.7	41	3624.4	11.46	NA	NA	NA	33.5	16.3	63.5	0	63	139
109384	2	13	3	39016.61842	41248.23384	1	160	1.36	5.3	81	7160.4	6.54	9	7.2	3.6	40.7	17.3	66.4	0	58	137
109385	2	2	2	3964.991031	0	2	169	1.65	NA	NA	NA	NA	NA	NA	NA	NA	NA	NA	0	NA	NA
109386	1	0	1	4709.186597	4952.045038	2	163	0.61	NA	NA	NA	NA	NA	NA	NA	5.3	NA	NA	NA	NA	NA
109387	2	17	4	24751.0937	26423.54279	2	157	1.65	15.1	147	12994.8	10.27	11	7.1	3.1	62.3	23.4	75.5	0	54	156
109388	2	11	4	3541.292887	3758.471411	2	151	1.92	25.4	166	14674.4	15.3	NA	NA	NA	40.2	18.5	68.2	0	NA	NA
109389	1	56	4	11139.26233	12933.27083	1	170	5	2.3	30	2652	7.67	21	7.5	7.5	75.4	26.3	86.5	0	83	202
109390	2	44	2	6775.204884	6931.067216	1	150	2.9	18	42	3712.8	42.86	12	7	4.1	106.1	38.2	111	1	38	185
109391	2	56	4	14819.24604	14674.31563	2	160	1.64	2.9	44	3889.6	6.59	14	6.8	6.1	81.3	34.1	109.1	1	49	160
109392	1	79	3	6993.537331	7392.383739	2	159	NA	20	85	7514	23.53	26	6.9	7.3	60.2	24.8	91.1	0	63	183
109393	1	76	2	5247.931201	5510.380776	1	158	0.89	676	116	10254.4	582.76	15	7.5	6.6	67.8	21.5	86.6	1	38	169
109394	2	29	2	9360.146917	10118.84941	2	163	0.17	27.9	584	51625.6	4.78	15	7.2	4.2	84.3	31.7	102	0	47	180
109395	1	56	2	13483.83864	13879.61854	1	164	3.92	6.4	226	19978.4	2.83	17	7.2	5.3	62.8	24	81.7	0	60	217
109396	2	37	4	12300.47763	12988.80997	2	154	2.38	25.4	355	31382	7.15	11	6.9	4.4	52.3	21.5	73.6	0	54	187
109397	2	47	1	27881.58247	27929.49843	2	158	2.77	20.9	258	22807.2	8.1	12	7.5	5.5	126.2	49	135.6	0	49	223
109398	2	16	4	4747.639086	5394.657625	2	163	NA	2.6	18	1591.2	14.44	11	7.7	3.9	57.2	23.8	80	0	53	182
109399	2	15	1	14266.87208	14985.52707	2	158	0.76	19.1	322	28464.8	5.93	8	7.1	4.7	54	19	69.6	0	51	182
109400	1	9	1	30074.62118	33847.58434	1	164	5	10	57	5038.8	17.54	NA	NA	NA	33	17.6	65.6	0	63	205
109401	2	80	1	52398.9369	0	1	157	1.86	NA	NA	NA	NA	NA	NA	NA	NA	NA	NA	1	NA	NA
109402	1	80	1	32724.30179	0	1	163	2.28	NA	NA	NA	NA	NA	NA	NA	NA	NA	NA	0	NA	NA
109403	1	30	4	21808.0943	24116.31542	1	151	5	2.7	62	5480.8	4.35	14	7.2	6.8	106.8	27.1	97.6	0	35	200
109404	2	23	4	65772.82425	68310.74759	2	162	0.91	12.3	142	12552.8	8.66	14	7.5	4.4	77.6	30.7	93.6	0	59	153
109405	2	32	3	37510.19461	40402.1561	2	162	0.61	8	117	10342.8	6.84	12	7.5	3.3	64	24.2	90.6	0	64	205
109406	2	1	1	3897.599053	4319.060941	2	150	0.84	NA	NA	NA	NA	NA	NA	NA	11.9	NA	NA	0	NA	NA
109407	1	30	3	9378.557513	0	1	152	2.01	NA	NA	NA	NA	NA	NA	NA	NA	NA	NA	1	NA	NA
109408	1	51	2	12561.02609	12837.96414	2	170	1.63	676.5	347	30674.8	194.96	25	7	12.1	132.3	40	136.6	0	31	182
109409	2	8	2	8053.296025	8471.297623	1	164	0.9	2.8	52	4596.8	5.38	NA	NA	NA	30.4	21	63	0	69	170
109410	2	5	3	9568.447587	10860.49346	2	159	4.14	NA	NA	NA	NA	NA	NA	NA	19.8	14.6	51.4	0	NA	NA
109411	2	55	2	23366.74764	23374.37487	1	164	5	1.7	33	2917.2	5.15	10	7.6	3.5	54.1	20.2	76.4	0	84	255
109412	2	7	2	2735.63693	2834.573932	2	170	NA	17.9	102	9016.8	17.55	NA	NA	NA	29.8	18	56.6	0	62	158
109413	2	59	4	11186.29537	12696.60134	1	159	NA	39.5	59	5215.6	66.95	16	7.7	4.4	67.2	28.7	101.9	0	51	229
109414	2	62	3	10667.50927	11671.75945	1	150	0.77	13.6	118	10431.2	11.53	25	7.2	8.7	81.7	36.4	110.9	0	43	179
109415	2	61	2	13687.05172	14418.82309	1	172	3.69	13.7	159	14055.6	8.62	11	7.1	7.1	114.6	42.8	129.8	0	43	242
109416	1	60	1	21227.85449	24735.57233	2	158	1.54	9.4	82	7248.8	11.46	9	7	4.3	70.4	24.2	92.2	1	40	153
109417	1	17	2	17506.56571	19059.84841	1	172	1.14	4.1	162	14320.8	2.53	13	7.1	3.6	76	21	77.6	0	66	129
109418	2	1	2	3743.570541	4069.426889	2	170	0.61	NA	NA	NA	NA	NA	NA	NA	9.8	NA	NA	0	NA	NA
109419	2	1	1	9220.185751	9893.513573	2	158	1.67	NA	NA	NA	NA	NA	NA	NA	9.2	NA	NA	0	NA	NA
109420	1	3	1	33240.10438	37665.35766	1	161	3.05	4.7	58	5127.2	8.1	NA	NA	NA	14.6	15.8	49.5	0	NA	NA
109421	2	0	2	7358.222225	7861.916236	1	166	2.81	NA	NA	NA	NA	NA	NA	NA	7.9	NA	NA	NA	NA	NA
109422	2	1	2	9814.350285	10968.50088	1	151	0.56	NA	NA	NA	NA	NA	NA	NA	11	NA	NA	0	NA	NA
109423	2	28	3	27046.89249	30320.10805	2	161	NA	2.8	72	6364.8	3.89	17	7	2.8	61.3	25.7	86.7	0	49	168
109424	1	11	1	18244.43029	21741.81059	1	172	5	15.3	217	19182.8	7.05	NA	NA	NA	37.6	17.5	61	0	69	138
109425	1	8	1	14909.57663	17382.93991	3	156	5	10.2	63	5569.2	16.19	NA	NA	NA	37.1	18.6	62	0	NA	NA
109426	2	61	4	16587.11461	17444.17632	1	169	4.72	5.5	64	5657.6	8.59	12	7.3	4.5	63.7	27.9	97	0	52	166
109427	2	11	1	31884.60281	37398.9258	1	159	5	14.6	170	15028	8.59	NA	NA	NA	36.2	16.9	64.1	0	63	147
109428	1	80	1	16257.5287	18282.53851	2	159	2.37	21.6	131	11580.4	16.49	25	7.3	5.1	77.8	25.5	95.2	0	42	115
109429	1	27	1	16536.21303	19872.42495	2	167	0.81	10.5	205	18122	5.12	15	6.8	7.1	61.9	19.6	80.1	0	66	300
109430	2	1	4	6076.764985	7142.737296	2	154	2.38	NA	NA	NA	NA	NA	NA	NA	10.3	NA	NA	0	NA	NA
109431	2	45	4	8663.022452	8443.23462	1	168	5	3.8	44	3889.6	8.64	15	7.4	5.2	66.9	30.3	106.9	0	64	203
109432	2	44	2	6988.357343	7578.581746	2	159	3.66	12.2	218	19271.2	5.6	10	7.7	2.7	54.3	19.8	73.3	0	64	201
109433	1	5	4	6169.323239	6811.299155	1	151	0.94	2.9	26	2298.4	11.15	NA	NA	NA	19.1	17.4	54.8	0	NA	NA
109434	1	15	2	9117.866662	9758.75534	2	149	0.51	11.3	181	16000.4	6.24	8	7.3	4.1	61.7	20.9	76.5	0	50	127
109435	1	62	4	14675.71017	15120.44269	2	166	0.46	107	112	9900.8	95.54	14	6.7	4.7	129.8	41.7	NA	1	35	86
109436	1	80	4	3465.124395	3494.175689	2	150	5	87.6	150	13260	58.4	17	7.6	7.4	73.5	25.5	95.8	0	34	186
109437	2	80	4	18288.78916	20492.82447	1	151	0.64	NA	NA	NA	NA	NA	NA	NA	NA	NA	NA	0	NA	NA
109438	2	0	3	3584.773988	3912.87508	2	155	3.37	NA	NA	NA	NA	NA	NA	NA	8	NA	NA	NA	NA	NA
109439	2	59	2	11972.15669	12824.37051	1	168	1.8	23.5	135	11934	17.41	10	7.1	4.7	85.6	32.6	94.6	0	76	187
109440	1	18	2	22282.22153	22124.98368	1	166	NA	20.8	320	28288	6.5	NA	NA	NA	53.2	16.6	66.6	0	NA	NA
109441	2	20	1	86649.29774	93014.97908	2	157	0.41	6.3	36	3182.4	17.5	14	7	4.8	52.6	18	71.7	0	63	141
109442	1	2	2	2731.454465	3030.123558	2	150	1.53	NA	NA	NA	NA	NA	NA	NA	13.5	15.6	46.3	0	NA	NA
109443	1	1	2	1439.623468	1560.432926	1	150	1.9	NA	NA	NA	NA	NA	NA	NA	14.9	NA	NA	0	NA	NA
109444	1	21	2	16017.26853	16879.81819	2	166	1.07	4	159	14055.6	2.52	6	6.8	4.9	66.5	21.7	77.4	0	64	143
109445	1	11	2	4234.172519	4605.69199	1	152	NA	4.8	168	14851.2	2.86	NA	NA	NA	74.6	28.9	92	0	38	199
109446	1	12	1	19839.25522	21581.18889	1	158	0.85	15.7	103	9105.2	15.24	8	7	4.9	59.3	24.5	85.6	0	43	144
109447	2	25	1	50390.53343	51420.18811	1	165	1.44	4.2	53	4685.2	7.92	4	6.7	1.7	67.9	26.3	88.8	0	48	143
109448	1	0	4	11164.06838	13319.25699	1	159	4.92	NA	NA	NA	NA	NA	NA	NA	9.6	NA	NA	NA	NA	NA
109449	1	13	2	18295.68007	19149.73321	1	164	2.03	21.2	230	20332	9.22	10	8	5.2	62.2	21.3	83.1	0	47	134
109450	1	29	4	4616.310332	4862.353194	2	156	0.61	24.9	66	5834.4	37.73	12	7	3.6	67.7	21.5	77	0	68	142
109451	1	37	2	9679.377261	10713.47266	2	167	3.43	6	323	28553.2	1.86	NA	NA	NA	130.5	42	NA	1	NA	NA
109452	1	1	4	5883.004555	6642.687456	2	170	NA	NA	NA	NA	NA	NA	NA	NA	NA	NA	NA	0	NA	NA
109453	1	7	2	5560.518359	5957.617489	1	151	0.06	3.9	52	4596.8	7.5	NA	NA	NA	NA	NA	NA	0	NA	NA
109454	2	25	2	11041.52593	12158.46682	2	171	0.29	17.6	73	6453.2	24.11	6	7.1	7.3	135.8	50.9	142.9	0	32	126
109455	1	40	1	23733.46285	25884.8865	2	156	5	10.2	222	19624.8	4.59	16	7.2	6.9	85.5	25.9	95.5	0	26	229
109456	1	13	3	18111.02326	18717.8832	1	155	1.38	3.7	94	8309.6	3.94	16	7.8	6.7	77.6	22.7	84.6	0	46	170
109457	1	76	1	50587.4578	55969.07015	3	156	5	6.9	143	12641.2	4.83	17	7.1	4.3	99.1	32.7	119.9	0	90	227
109458	1	18	4	4698.785859	5077.707641	2	169	0.64	2.9	43	3801.2	6.74	11	7.8	5.1	59.6	21	71.5	0	48	133
109459	1	32	4	26231.87759	29975.83633	1	161	2.66	59.5	316	27934.4	18.83	14	7.8	9	143.4	43.3	126.5	0	39	243
109460	2	80	1	16837.26945	0	1	149	NA	NA	NA	NA	NA	NA	NA	NA	NA	NA	NA	0	NA	NA
109461	2	8	1	6807.839542	0	1	165	1.08	NA	NA	NA	NA	NA	NA	NA	NA	NA	NA	0	NA	NA
109462	1	0	1	5946.668855	6300.152822	2	171	5	NA	NA	NA	NA	NA	NA	NA	7.2	NA	NA	NA	NA	NA
109463	1	0	1	7510.481764	7647.600541	1	155	2.85	NA	NA	NA	NA	NA	NA	NA	5.8	NA	NA	NA	NA	NA
109464	1	30	4	13274.84822	14257.93452	1	160	1.43	37.7	186	16442.4	20.27	17	8.2	5.9	82.8	31.8	101.7	0	46	201
109465	1	17	1	11042.26991	11782.0947	1	150	0.28	6.5	176	15558.4	3.69	12	7.2	5.8	71.7	24.3	79.9	0	31	123
109466	1	40	3	22808.26562	25029.94448	2	152	NA	7.2	124	10961.6	5.81	13	7.7	6.7	74.3	26.2	95	0	52	213
109467	1	21	1	76993.76243	87630.05491	1	150	5	0.7	23	2033.2	3.04	15	6.9	5	112.7	36.3	103.4	0	53	158
109468	1	60	1	12535.07564	14054.45475	2	163	1.47	12.5	278	24575.2	4.5	11	6.8	4.9	127.6	43	141.9	0	36	187
109469	1	3	2	1817.275913	1954.964442	1	150	1.49	NA	NA	NA	NA	NA	NA	NA	15.1	14.9	48.1	0	NA	NA
109470	2	1	2	7112.926009	7766.752009	2	170	1.02	NA	NA	NA	NA	NA	NA	NA	10.5	NA	NA	0	NA	NA
109471	1	14	4	9790.34403	10263.58807	2	156	2.6	3.1	77	6806.8	4.03	13	7.7	4.8	62.7	22.1	72.5	0	69	162
109472	1	34	3	23759.28784	23874.46948	2	154	3.52	5.3	98	8663.2	5.41	16	7.4	6	103.3	35.7	115.9	0	24	246
109473	1	19	1	40406.92563	42320.53484	2	149	NA	11.9	283	25017.2	4.2	13	7.6	4.9	105.7	33.9	110.2	0	45	155
109474	2	80	1	14670.5782	17761.19216	1	165	NA	18.1	124	10961.6	14.6	36	6.8	3.7	62.6	27.6	95.6	0	35	146
109475	1	9	3	16570.61825	17906.24012	1	162	1.91	9.8	36	3182.4	27.22	NA	NA	NA	36.5	19.5	66.5	0	75	180
109476	2	8	4	1939.022315	2310.538761	2	150	0.84	6.4	73	6453.2	8.77	NA	NA	NA	56.6	27.5	91.5	0	34	175
109477	2	6	2	9875.14338	10033.90226	1	151	4.27	24.9	46	4066.4	54.13	NA	NA	NA	19.6	14.4	49.9	0	48	135
109478	2	27	1	37996.26185	39528.59957	1	158	5	11	121	10696.4	9.09	10	6.8	4	76.1	26.1	90.4	0	74	192
109479	1	17	3	17491.66766	18337.17702	2	164	0.55	3.7	19	1679.6	19.47	14	8.4	7.2	85.4	28.7	101.1	0	62	191
109480	1	30	2	14305.0854	15519.54337	2	170	1.11	21.4	241	21304.4	8.88	12	7.3	7.2	191.4	61.9	161.6	1	37	226
109481	1	60	4	12020.19908	12228.19848	2	172	1.39	2.1	56	4950.4	3.75	18	6.9	4.3	75.4	27.7	100.1	0	38	210
109482	2	48	1	71903.51764	76868.98527	2	158	5	1.9	36	3182.4	5.28	9	6.7	4.8	90.6	27.8	93.6	0	66	204
109483	2	76	1	49297.9768	68569.7294	2	149	NA	7.8	72	6364.8	10.83	18	7.5	4.7	104.3	38.7	128.9	1	5	114
109484	2	3	2	5335.841126	5890.840281	1	152	0.05	11.5	135	11934	8.52	NA	NA	NA	16	15.9	49.6	0	NA	NA
109485	2	47	4	30198.68846	31499.25864	1	169	4.18	6.9	115	10166	6	10	7.3	3.2	NA	NA	NA	0	75	194
109486	1	65	4	7015.868851	7506.572056	2	155	5	4	78	6895.2	5.13	15	6.8	3.7	79.8	27.4	92.1	0	36	174
109487	1	0	2	6187.593636	7083.643401	2	149	2.11	NA	NA	NA	NA	NA	NA	NA	8.7	NA	NA	NA	NA	NA
109488	1	40	2	5907.795599	6306.881125	2	163	1.63	8.8	272	24044.8	3.24	13	5.6	8.8	80.3	26.6	98.6	0	56	188
109489	1	80	1	25464.13688	0	1	166	NA	NA	NA	NA	NA	NA	NA	NA	NA	NA	NA	0	NA	NA
109490	1	77	2	4105.767387	4268.063945	2	169	NA	803	97	8574.8	827.84	NA	NA	NA	140.4	45.4	NA	1	NA	NA
109491	2	0	3	5203.422026	5585.261154	2	161	1.11	NA	NA	NA	NA	NA	NA	NA	4.8	NA	NA	NA	NA	NA
109492	1	9	2	8512.201215	9471.273504	2	162	0.66	5	123	10873.2	4.07	NA	NA	NA	31.4	14.8	55.9	0	68	170
109493	1	8	2	5445.067837	6030.266931	1	158	2.37	8.2	77	6806.8	10.65	NA	NA	NA	29.4	15.6	60.4	0	48	102
109494	2	5	4	7630.890816	9295.844771	1	166	0.98	9.4	26	2298.4	36.15	NA	NA	NA	16.7	13.8	49.9	0	NA	NA
109495	1	52	1	171689.4366	174712.4273	1	155	5	27.4	24	2121.6	114.17	16	6.8	5	105.5	34.9	115.4	0	27	250
109496	1	50	1	163443.9521	189197.4043	2	153	5	8.4	245	21658	3.43	14	7.2	5.8	126.5	38.5	132.9	0	56	147
109497	2	48	2	9048.362095	10350.7305	2	151	1.04	3.5	44	3889.6	7.95	14	7.2	3.5	77.4	29.6	95.4	0	62	191
109498	1	0	1	10827.14684	11900.81758	2	163	5	NA	NA	NA	NA	NA	NA	NA	8.1	NA	NA	NA	NA	NA
109499	2	17	1	55140.94432	57700.67326	2	149	5	1.9	26	2298.4	7.31	8	7.2	3.8	77.3	27.3	88.9	0	56	175
109500	2	80	1	11527.57764	15636.59681	2	158	NA	11	35	3094	31.43	24	7.2	7.5	71.8	31	NA	0	40	156
109501	1	45	3	32607.03641	32364.273	1	156	5	20.2	232	20508.8	8.71	12	7.7	6.9	108.7	34.6	111.4	0	45	256
109502	2	29	3	22453.89989	24330.13804	2	154	2.38	9.3	162	14320.8	5.74	13	6.7	4.1	79.1	30	95.6	0	45	164
109503	1	71	1	10459.94185	11022.12101	2	156	5	13.4	113	9989.2	11.86	13	7.2	7	86.3	27.4	107.8	0	45	152
109504	1	53	2	8537.324722	9683.204165	3	156	3.55	3.4	47	4154.8	7.23	18	7.7	6.2	103.7	29	102.8	1	49	212
109505	2	60	2	2825.350251	2965.16746	1	168	2.26	NA	NA	NA	NA	NA	NA	NA	NA	NA	NA	1	NA	NA
109506	1	7	4	4806.151877	5543.083597	2	152	5	24.8	118	10431.2	21.02	NA	NA	NA	25.4	15.9	55.4	0	54	163
109507	2	16	4	6259.29671	7597.019544	2	168	0.33	NA	NA	NA	NA	7	7.7	2.7	56.2	23.9	77.9	0	75	125
109508	2	39	1	218279.8078	223255.6022	2	157	5	3.4	60	5304	5.67	13	6.5	5.5	94.1	38.2	118.3	0	63	164
109509	1	2	2	2555.992851	2800.74693	1	156	NA	NA	NA	NA	NA	NA	NA	NA	14	16.8	47	0	NA	NA
109510	1	28	4	24714.14134	28089.28511	2	157	NA	2.2	85	7514	2.59	18	7.1	5.9	70.2	24.7	80.5	0	48	258
109511	1	13	2	6109.058867	6651.089532	2	152	1.24	5	134	11845.6	3.73	10	7.4	3.2	60.6	23	76.7	0	60	165
109512	1	42	2	26267.50801	26946.93507	1	166	5	5.6	244	21569.6	2.3	14	7.5	8.2	136.4	38.5	112.5	0	42	143
109513	2	48	1	36825.13114	39486.30396	2	159	5	10.3	162	14320.8	6.36	16	6.7	5.5	124.6	46	140	1	40	160
109514	1	12	2	4200.090782	4489.271915	2	155	0.66	NA	NA	NA	NA	NA	NA	NA	47.1	19	NA	0	NA	NA
109515	1	1	3	13903.27429	16372.43756	1	151	0.87	NA	NA	NA	NA	NA	NA	NA	11.7	NA	NA	0	NA	NA
109516	1	0	2	2910.748736	3327.788099	2	166	0.3	NA	NA	NA	NA	NA	NA	NA	10.3	NA	NA	NA	NA	NA
109517	1	1	3	14173.4518	16532.278	2	161	0.63	NA	NA	NA	NA	NA	NA	NA	11.3	NA	NA	0	NA	NA
109518	2	25	4	30277.71895	32206.89551	1	169	4.78	35.2	199	17591.6	17.69	12	7.5	4.2	58.5	26.1	84.2	0	66	193
109519	1	55	2	6322.129646	6662.805656	2	168	1.6	117.6	141	12464.4	83.4	19	6.3	7.3	135.1	42.4	136.8	0	70	256
109520	1	80	2	9477.542821	9813.99071	2	172	0.66	15.3	190	16796	8.05	22	7.1	9.2	93.6	29	106.3	0	60	233
109521	1	4	2	4395.478038	4396.853963	1	168	0.01	6.7	19	1679.6	35.26	NA	NA	NA	17.6	16.6	53	0	NA	NA
109522	1	1	1	14208.13718	16694.78054	1	171	5	NA	NA	NA	NA	NA	NA	NA	12.1	NA	NA	0	NA	NA
109523	2	77	1	32511.2288	38980.70001	2	164	2.88	18.1	63	5569.2	28.73	NA	NA	NA	75	27.9	104.3	0	NA	NA
109524	2	16	4	15816.78845	16517.41469	2	153	NA	9.6	210	18564	4.57	8	7.3	4.1	NA	NA	NA	0	41	144
109525	1	24	4	9078.392959	10321.85854	2	155	NA	7.1	201	17768.4	3.53	10	7.1	6.1	99.6	34.4	126.6	0	41	184
109526	2	31	2	8393.421949	8519.372754	1	152	NA	30.8	262	23160.8	11.76	14	7.2	4.1	105	38.9	108.4	0	63	172
109527	2	69	2	4577.190017	4734.163015	1	150	4.26	3.7	71	6276.4	5.21	10	7.1	2.8	52.9	22.9	81.5	0	79	183
109528	1	17	2	6377.964845	6817.095138	1	158	1.69	7.3	258	22807.2	2.83	7	8.1	4.4	69.8	24	76	0	45	161
109529	1	4	1	18402.59109	18837.88279	1	157	1.7	11.1	98	8663.2	11.33	NA	NA	NA	16.9	15.7	49.2	0	NA	NA
109530	2	49	3	25949.57758	27351.37104	2	164	1.78	12.1	160	14144	7.56	9	7.6	4.4	78.9	32.8	120	0	47	178
109531	1	32	4	14377.21817	15902.16045	1	170	NA	32.9	148	13083.2	22.23	10	7	5.6	126.5	39.8	NA	0	38	195
109532	1	70	1	16811.42466	18648.01669	2	156	3.9	1.1	37	3270.8	2.97	13	6.1	4.4	90.4	29.1	108.7	0	47	158
109533	1	6	2	3645.097219	0	1	170	NA	NA	NA	NA	NA	NA	NA	NA	NA	NA	NA	0	NA	NA
109534	2	77	2	4746.278155	5235.685666	1	150	0.91	NA	NA	NA	NA	NA	NA	NA	69.5	28.1	96.3	1	NA	NA
109535	1	3	1	7001.653317	0	2	156	1.77	NA	NA	NA	NA	NA	NA	NA	NA	NA	NA	0	NA	NA
109536	2	48	1	83106.71424	92168.50329	2	152	5	9.1	107	9458.8	8.5	10	6.4	3.8	55.9	24	79.9	0	79	175
109537	2	34	4	9650.824302	0	2	155	NA	NA	NA	NA	NA	NA	NA	NA	NA	NA	NA	0	NA	NA
109538	2	66	1	27843.88072	30325.42563	1	165	0.95	8.7	136	12022.4	6.4	10	7.4	5.5	73.2	30.2	104.3	0	47	210
109539	2	19	1	53913.07701	55219.9366	1	153	0.99	3.9	86	7602.4	4.53	12	7.1	4.6	95.5	35.9	109.6	1	41	195
109540	2	9	2	16665.45381	18889.14915	1	163	0.98	18.5	237	20950.8	7.81	NA	NA	NA	50.1	24.5	77.1	0	55	177
109541	2	35	2	3784.598133	3899.47546	1	150	1.9	8.1	127	11226.8	6.38	7	7	3.7	88.4	32.7	114.9	0	42	191
109542	2	18	3	8879.178862	9311.839377	2	166	1.41	7.2	187	16530.8	3.85	10	7	7.3	110.9	38.9	114.5	0	46	164
109543	2	1	4	12981.94017	14550.4331	2	157	0	NA	NA	NA	NA	NA	NA	NA	8.7	NA	NA	0	NA	NA
109544	2	76	1	28086.05346	42110.53913	1	157	0.4	380	96	8486.4	395.83	31	7	5.9	100.1	42.1	118.7	1	49	154
109545	2	36	4	13564.65602	14207.58913	2	169	NA	2.2	22	1944.8	10	8	7.4	5.3	77.7	31.8	93	0	55	201
109546	1	2	2	3966.881932	4583.776371	1	170	1.34	NA	NA	NA	NA	NA	NA	NA	11.9	15.8	41	0	NA	NA
109547	2	5	1	20500.07779	22498.19689	1	157	1.7	4.5	16	1414.4	28.13	NA	NA	NA	17.6	15.8	51	0	NA	NA
109548	2	25	2	21878.49096	23608.83503	3	156	4.61	3.6	148	13083.2	2.43	12	7.2	4.9	108	42.1	113.5	0	51	152
109549	1	22	1	83497.16871	96634.77696	2	149	3.52	22.5	431	38100.4	5.22	12	7.2	7.4	108.3	35.7	114	0	44	172
109550	2	64	1	75665.23019	73042.92065	2	158	1.85	2.1	59	5215.6	3.56	17	7.3	5.6	93.6	37.3	109.3	0	82	281
109551	1	65	4	12094.70952	12949.82889	2	166	NA	8.4	210	18564	4	13	7.5	7.3	65.5	23.1	93	0	33	191
109552	1	74	1	20658.388	21909.8997	2	163	3.48	42.1	169	14939.6	24.91	23	7.3	8.1	99.9	34	115	1	35	271
109553	2	9	2	4108.229708	4184.510866	2	170	0.18	337.5	133	11757.2	253.76	NA	NA	NA	23.5	15.1	51.9	0	63	174
109554	1	21	2	32817.1155	35137.42034	1	172	0.96	22.2	363	32089.2	6.12	9	7.6	8	59	19.5	70	0	70	161
109555	2	22	4	6534.597808	6827.813092	2	149	2.4	9	72	6364.8	12.5	14	7.5	4.3	51.2	19.6	66.2	0	58	127
109556	2	15	4	20337.56164	21520.09694	2	161	5	13.7	64	5657.6	21.41	9	7.3	4.7	46.7	17.6	69.6	0	54	158
109557	1	17	4	5528.213535	5814.255847	2	170	0.2	10.2	292	25812.8	3.49	15	7.4	5.3	59.3	21.5	76.6	0	31	128
109558	1	57	1	51010.86099	56402.61349	2	150	4.64	51.3	200	17680	25.65	13	6.9	4.7	90.3	29.1	97.9	1	30	134
109559	2	2	1	7221.953482	8506.190419	2	163	1.11	NA	NA	NA	NA	NA	NA	NA	12.7	15.3	45.6	0	NA	NA
109560	1	34	3	40465.31294	41558.6393	1	151	NA	530.5	92	8132.8	576.63	16	6.8	7.3	74.6	27	78.5	0	67	179
109561	2	30	2	20441.25812	0	2	165	3.95	NA	NA	NA	NA	NA	NA	NA	NA	NA	NA	0	NA	NA
109562	2	80	1	43355.37949	52057.28065	2	153	2.88	16.5	114	10077.6	14.47	25	6.5	4.3	76	29	105.6	0	58	118
109563	2	36	3	55583.14464	59380.123	2	162	3.04	4.3	46	4066.4	9.35	NA	NA	NA	111.3	39.1	132.2	1	NA	NA
109564	1	19	1	18454.25931	20135.32957	2	167	0.5	5.2	160	14144	3.25	24	6.9	5.1	82.5	23.8	87.2	0	60	172
109565	1	80	1	7251.532316	8453.867824	2	152	0.91	21.7	130	11492	16.69	27	6.8	6.4	93.8	33.2	123.8	1	35	151
109566	1	11	3	7508.23644	7913.888153	2	155	0.8	8.5	188	16619.2	4.52	NA	NA	NA	38.6	19.6	70.6	0	50	148
109567	1	49	1	23608.16272	25353.66923	2	156	5	6.1	57	5038.8	10.7	14	7	4.3	92.7	29.5	93	0	55	182
109568	2	32	2	16794.34837	17625.67753	1	151	0.9	36.5	143	12641.2	25.52	12	7.4	5.3	113.2	43.6	116	0	51	165
109569	1	7	1	31880.65915	35936.8487	1	158	3.56	6.6	65	5746	10.15	NA	NA	NA	28.2	16.1	58.2	0	NA	NA
109570	2	78	1	42437.65612	45049.85833	1	155	2.6	3.6	61	5392.4	5.9	28	6.6	6.1	71.5	25.5	93.2	0	35	127
109571	2	28	4	5646.402665	6098.607785	1	171	0.66	14.6	198	17503.2	7.37	9	7.2	6.4	92.4	35.6	122.5	0	58	173
109572	2	12	1	17734.98611	18163.55294	1	164	0.83	12.5	283	25017.2	4.42	10	7.2	6.7	73.5	29.6	90.3	0	36	245
109573	2	1	2	3642.694821	4206.522561	1	171	0.11	NA	NA	NA	NA	NA	NA	NA	12.5	NA	NA	0	NA	NA
109574	2	55	4	12235.52073	13420.40896	1	166	5	50.8	157	13878.8	32.36	20	7.6	7.8	56.9	22.4	86.1	1	46	292
109575	2	5	1	11953.18975	13371.868	2	159	3.52	NA	NA	NA	NA	NA	NA	NA	20.8	16	53.4	0	NA	NA
109576	2	11	4	8779.786076	9638.158577	2	169	1.42	7.8	195	17238	4	NA	NA	NA	55.4	23.1	83.5	0	49	135
109577	2	74	4	9035.631003	9930.334815	2	154	NA	31.7	79	6983.6	40.13	20	7.3	5.1	81.6	39.4	NA	0	55	205
109578	1	80	1	20434.995	0	2	166	NA	NA	NA	NA	NA	NA	NA	NA	NA	NA	NA	1	NA	NA
109579	2	42	1	19439.68064	19090.23617	2	158	1.06	16.6	263	23249.2	6.31	13	7	4.2	71.2	27.2	89.5	0	42	184
109580	2	39	2	20741.15709	22255.92235	1	168	2.22	18.7	151	13348.4	12.38	8	7.2	5.1	68.4	23.4	86.6	0	67	149
109581	1	43	1	25842.44192	27429.99817	1	157	1.02	7.5	93	8221.2	8.06	13	6.6	5.9	82.3	27.9	96.9	0	43	184
109582	1	14	1	37142.24977	39769.68347	2	163	5	4.2	56	4950.4	7.5	28	7	4.2	58.8	19.9	71.4	0	59	193
109583	2	2	3	8285.177578	9327.76853	1	152	NA	NA	NA	NA	NA	NA	NA	NA	13.6	17	50.4	0	NA	NA
109584	1	9	1	12907.01166	13764.59049	2	158	1.49	45	170	15028	26.47	NA	NA	NA	29.8	15.1	55.6	0	67	152
109585	1	20	2	12930.51403	13885.39232	2	166	3.4	10.3	198	17503.2	5.2	16	7.8	5.1	93.5	28.2	95.5	0	46	111
109586	1	0	2	6413.43147	0	1	151	1.33	NA	NA	NA	NA	NA	NA	NA	NA	NA	NA	NA	NA	NA
109587	2	74	1	19087.13223	23444.07588	2	168	5	4.3	89	7867.6	4.83	15	6.8	6.6	92.2	40.2	116.2	0	72	200
109588	1	71	1	10169.79152	10349.8719	2	159	3.65	74.3	123	10873.2	60.41	16	7.2	5.2	75.9	21.3	84	0	61	147
109589	2	13	2	10001.25205	10455.92666	1	161	2.2	11.4	253	22365.2	4.51	11	6.8	3.2	83.8	31.2	102.7	0	44	168
109590	1	37	2	10590.80232	11236.0985	1	167	NA	8.7	255	22542	3.41	NA	NA	NA	54.9	22.3	77.7	0	NA	NA
109591	1	68	3	5058.534693	5354.862547	2	161	0.49	1	14	1237.6	7.14	14	7.5	5.8	71.7	29.8	101.7	0	34	172
109592	2	62	3	8594.702532	9460.099293	2	154	NA	8.1	100	8840	8.1	18	6.4	3.3	63.5	26.9	NA	0	50	216
109593	1	52	4	37130.74632	39073.24594	2	162	0.58	8.5	181	16000.4	4.7	14	7.9	6.1	65.4	25	88	0	37	146
109594	1	79	1	7997.991351	8155.079431	2	164	1.23	140.3	70	6188	200.43	NA	NA	NA	69.8	21.7	92.8	0	NA	NA
109595	2	5	1	17629.16252	19916.57756	2	164	2.59	27.5	60	5304	45.83	NA	NA	NA	22.3	16.7	54.2	0	NA	NA
109596	1	4	2	2836.727855	3131.915981	3	156	1.18	2.9	70	6188	4.14	NA	NA	NA	20.6	17.1	51.9	0	NA	NA
109597	2	70	4	19749.78588	20793.20343	2	150	3.68	1	43	3801.2	2.33	19	6.6	7.9	70.9	32	103.6	0	45	164
109598	1	25	1	32594.83824	38223.64543	2	168	4	3.9	128	11315.2	3.05	20	7.2	6.1	82.7	25.9	89.3	0	45	186
109599	2	5	1	52355.77387	58654.37494	2	157	5	7.3	71	6276.4	10.28	NA	NA	NA	17.9	14.7	49.5	0	NA	NA
109600	2	66	2	5926.117182	0	1	158	5	NA	NA	NA	NA	NA	NA	NA	NA	NA	NA	0	NA	NA
109601	1	30	1	74296.83809	83619.59253	1	156	NA	7.1	179	15823.6	3.97	14	7.7	5.7	107	33.5	111.8	0	41	152
109602	2	43	4	10702.30983	10969.10215	2	168	NA	9.6	140	12376	6.86	13	7	4	76.5	30.8	95.9	0	42	191
109603	2	2	4	15247.44951	0	2	161	4.81	NA	NA	NA	NA	NA	NA	NA	NA	NA	NA	0	NA	NA
109604	1	10	3	22611.40536	23338.68918	1	159	4.78	15.1	143	12641.2	10.56	NA	NA	NA	50.7	24.8	81.3	0	57	160
109605	2	0	1	2503.827644	2588.001359	2	150	0.85	NA	NA	NA	NA	NA	NA	NA	5.9	NA	NA	NA	NA	NA
109606	2	32	2	11166.23367	11591.37149	2	170	1.18	4.6	143	12641.2	3.22	12	7.2	4.6	55.4	22.2	75.6	0	89	196
109607	1	63	3	7022.193287	7670.323183	2	165	1.94	14.2	111	9812.4	12.79	18	7.1	6.3	70.6	23.2	89.8	0	55	269
109608	2	54	1	40475.82511	43166.43326	2	167	5	8.8	88	7779.2	10	19	7	3.4	53.4	19.5	72.5	0	71	206
109609	2	6	2	8218.123232	8999.680799	1	164	3.31	1.6	14	1237.6	11.43	NA	NA	NA	23.9	16.7	62.6	0	61	170
109610	1	78	2	4966.800256	5051.196599	2	171	NA	24.5	152	13436.8	16.12	13	6.2	4.4	107.4	32.6	123.5	1	70	119
109611	1	55	2	8101.507215	8497.515303	2	163	0	14.6	107	9458.8	13.64	19	7.4	7.2	60	21.2	74.5	0	56	194
109612	1	75	2	4219.124104	4280.287645	2	151	NA	13.5	230	20332	5.87	11	7.3	6	93.9	29.8	109.6	1	34	167
109613	1	16	1	19262.25913	19900.52221	1	157	1.02	23.5	97	8574.8	24.23	NA	NA	NA	88	26.5	101.5	1	NA	NA
109614	1	80	1	6294.570297	7299.119678	2	151	3.48	1137	108	9547.2	1052.78	44	6.9	7.2	94.5	29	112.7	1	44	184
109615	2	65	2	7743.434621	8203.069772	1	168	5	13.2	345	30498	3.83	12	7.5	5.1	80.8	28	97.2	0	54	170
109616	1	8	2	10909.25912	11801.01431	1	164	5	10.1	210	18564	4.81	NA	NA	NA	30.3	14.9	52.6	0	NA	NA
109617	1	64	3	9226.958794	9885.25786	2	160	NA	8.8	100	8840	8.8	9	7.1	4.8	65.4	25.6	94.3	0	62	279
109618	2	4	4	4744.828907	5865.731376	1	171	5	57.3	72	6364.8	79.58	NA	NA	NA	14.6	13.8	46.2	0	NA	NA
109619	1	0	1	2384.02065	2613.641895	2	150	1.37	NA	NA	NA	NA	NA	NA	NA	9.2	NA	NA	NA	NA	NA
109620	2	59	4	17116.41848	18138.48109	1	153	1.59	6.5	67	5922.8	9.7	8	8	4.9	81.6	33.1	101.9	1	69	230
109621	1	11	1	18096.82355	0	2	171	5	NA	NA	NA	NA	NA	NA	NA	NA	NA	NA	0	NA	NA
109622	1	10	1	8086.687854	0	2	151	3.44	NA	NA	NA	NA	NA	NA	NA	NA	NA	NA	0	NA	NA
109623	2	31	4	9865.767406	10427.20398	2	158	5	11.8	176	15558.4	6.7	13	7.2	5.1	51.3	18.8	72.3	0	66	182
109624	2	8	1	12459.43536	14125.90636	2	158	1.22	7.3	23	2033.2	31.74	NA	NA	NA	35.5	18.4	67.5	0	NA	NA
109625	1	10	4	8336.176265	10276.3145	2	153	1.73	17.2	90	7956	19.11	NA	NA	NA	40.4	20.8	74	0	40	143
109626	1	61	4	7778.959836	8047.428172	1	162	1.18	3.8	60	5304	6.33	11	6.6	3.7	86.4	31.9	106.5	1	40	191
109627	2	8	2	16035.54395	0	2	157	0.54	NA	NA	NA	NA	NA	NA	NA	NA	NA	NA	0	NA	NA
109628	2	39	4	11305.42985	12026.45437	1	156	0.7	951	193	17061.2	492.75	13	7.1	6.4	112.9	43	122.4	0	57	274
109629	1	40	2	8855.93998	9557.272239	1	152	1.51	31.9	137	12110.8	23.28	10	7.6	5.7	67.6	19.6	82.8	0	94	179
109630	2	56	1	241097.4947	243396.7631	2	157	2.16	11.2	116	10254.4	9.66	11	7.5	5.2	93.7	35.7	118	0	42	219
109631	1	79	1	39640.84018	0	1	149	3.55	NA	NA	NA	NA	NA	NA	NA	NA	NA	NA	0	NA	NA
109632	1	17	1	20342.68785	22092.89093	1	164	1.81	8.3	305	26962	2.72	12	7	5.5	67.8	21.3	78.4	0	64	150
109633	2	4	4	6721.447505	7624.958082	2	156	3.88	4.7	28	2475.2	16.79	NA	NA	NA	16.5	15.6	48.4	0	NA	NA
109634	2	62	3	11721.93999	12236.16419	2	154	0.73	1.8	21	1856.4	8.57	16	7.1	3.6	53.3	23.3	84.5	0	55	185
109635	2	40	3	17534.85529	17718.45894	2	165	NA	6.3	110	9724	5.73	15	7.5	4.4	84	33.6	101.1	0	54	163
109636	2	4	1	17720.28024	19014.34936	1	157	0.71	24.2	129	11403.6	18.76	NA	NA	NA	19.8	15.5	50.2	0	NA	NA
109637	2	46	2	26217.3058	29708.58925	1	166	3.08	4.6	139	12287.6	3.31	13	7.3	4.5	89.2	29.7	93.4	0	51	228
109638	2	48	1	100202.203	116101.6328	1	158	3.03	6.2	55	4862	11.27	4	6.4	3.9	115.8	43.6	128.2	1	39	135
109639	2	42	1	24934.67923	26943.80474	1	157	NA	4.4	124	10961.6	3.55	13	6.7	5.4	69.3	28.3	95	0	57	259
109640	2	50	4	14466.30409	15825.01629	1	169	4.62	55.6	113	9989.2	49.2	11	7.8	6	84.1	30.6	102.5	0	51	184
109641	1	14	4	5248.39265	6067.804617	2	156	2.23	6	177	15646.8	3.39	13	6.8	9.6	81.6	27.1	96.2	0	36	146
109642	1	8	2	1664.0254	1900.736211	1	150	0.4	5.2	103	9105.2	5.05	NA	NA	NA	41.4	21.8	74	0	62	177
109643	2	80	1	29216.72768	43103.19961	1	165	1.36	26	175	15470	14.86	25	6	7	81.6	34.5	109.2	1	54	194
109644	1	24	4	20603.73374	22560.70826	1	155	0.16	1.8	44	3889.6	4.09	13	7.5	7.6	62.2	25	87.4	0	46	204
109645	2	62	4	13838.3691	15422.48836	1	170	0.68	5.9	81	7160.4	7.28	16	7	5.2	73.9	29.9	99.8	0	66	169
109646	1	8	2	4672.257188	5198.68182	1	170	1.58	10.6	179	15823.6	5.92	NA	NA	NA	27	14.9	53.2	0	53	123
109647	2	0	4	12239.0216	14015.98474	2	162	1.54	NA	NA	NA	NA	NA	NA	NA	9.3	NA	NA	NA	NA	NA
109648	2	1	2	2141.213716	2142.455649	2	168	0.8	NA	NA	NA	NA	NA	NA	NA	11.1	NA	NA	0	NA	NA
109649	1	80	1	7788.988678	9993.622667	2	168	4.16	333	74	6541.6	450	14	7.3	7.3	83.8	31.6	112.5	0	36	123
109650	1	23	3	42107.65032	0	2	162	1.64	NA	NA	NA	NA	NA	NA	NA	NA	NA	NA	0	NA	NA
109651	2	0	1	2561.390487	2828.076882	2	151	0.87	NA	NA	NA	NA	NA	NA	NA	10.8	NA	NA	NA	NA	NA
109652	2	76	1	20837.58428	22270.98392	2	156	0.84	15.7	71	6276.4	22.11	23	7.3	5.7	NA	NA	NA	0	55	211
109653	2	80	1	21550.94018	23767.01535	1	151	3.2	108	75	6630	144	35	7.4	9	80.7	34.2	NA	1	85	158
109654	1	18	4	10028.59268	10547.49482	2	153	NA	6.3	169	14939.6	3.73	19	7.2	4.1	77.5	26.6	87	0	63	176
109655	2	42	3	14354.77052	14700.04456	2	161	NA	6.8	102	9016.8	6.67	NA	NA	NA	96.6	38.5	NA	0	NA	NA
109656	2	60	3	4575.738564	4857.666209	2	155	4.25	68.1	112	9900.8	60.8	15	6.7	4.4	105.2	40.8	126.2	1	52	198
109657	2	33	1	56375.29842	55876.6618	1	165	5	298	28	2475.2	1064.29	12	6.9	5.3	70.2	26.2	99.3	0	42	177
109658	1	10	3	8696.440448	9397.389311	1	158	1.59	11.6	54	4773.6	21.48	NA	NA	NA	35.5	18.9	67.2	0	61	174
109659	2	4	3	14238.32792	15994.15725	1	154	1.14	7.3	48	4243.2	15.21	NA	NA	NA	17	15	51	0	NA	NA
109660	2	2	4	5821.625386	7160.385261	3	156	4.66	NA	NA	NA	NA	NA	NA	NA	11.8	14.5	44.2	0	NA	NA
109661	1	23	1	39700.2403	46057.63231	2	156	3.37	6.7	157	13878.8	4.27	NA	NA	NA	83.2	26.8	96	0	NA	NA
109662	1	32	4	22875.52973	24702.79838	1	168	NA	4.4	103	9105.2	4.27	23	6.4	7.7	74.5	25.5	88.8	0	44	219
109663	2	10	1	8983.843281	0	2	168	5	NA	NA	NA	NA	NA	NA	NA	NA	NA	NA	0	NA	NA
109664	1	22	2	11843.42668	12813.75061	2	170	3.25	11.1	286	25282.4	3.88	11	7.2	5.1	88.6	28.4	95.4	0	48	190
109665	2	42	1	87509.7376	106470.7401	2	149	2.66	39.8	254	22453.6	15.67	13	6.7	4.4	104.1	37	118.6	0	36	200
109666	2	70	2	9516.224411	10591.37066	1	150	0.83	34.1	121	10696.4	28.18	28	6.8	7.1	116.9	49.8	NA	1	97	174
109667	1	64	3	5393.904869	5671.225062	1	152	2.96	18.2	220	19448	8.27	14	6.9	5.6	75	27.6	96.3	0	60	198
109668	2	14	1	7665.212765	0	2	151	0.98	NA	NA	NA	NA	NA	NA	NA	NA	NA	NA	0	NA	NA
109669	1	59	2	19996.28122	21327.30868	1	172	0.96	13.7	62	5480.8	22.1	15	7.5	5.6	60.5	22.1	88.2	0	65	179
109670	2	0	4	7299.700362	7464.695366	1	155	0.81	NA	NA	NA	NA	NA	NA	NA	10.8	NA	NA	NA	NA	NA
109671	1	5	1	38076.25356	43026.25513	1	157	3.98	7.5	60	5304	12.5	NA	NA	NA	14	13.3	44.2	0	NA	NA
109672	1	2	1	35197.57066	42468.59089	1	166	5	NA	NA	NA	NA	NA	NA	NA	13.9	15.7	50	0	NA	NA
109673	1	34	3	19188.44415	20958.7827	2	156	NA	2.6	78	6895.2	3.33	19	8	7.2	92.4	28.6	102.4	0	52	219
109674	2	4	4	4365.328958	4477.98386	2	164	0.5	9.7	56	4950.4	17.32	NA	NA	NA	17.2	15.8	47.3	0	NA	NA
109675	2	51	4	13742.98888	15033.76547	1	169	5	3.3	46	4066.4	7.17	11	7.3	3.8	59.8	25.7	83.7	0	59	230
109676	2	64	1	11606.14722	11652.15769	1	157	2.57	16.1	114	10077.6	14.12	22	6.9	4.3	63	24.6	90.6	0	66	171
109677	2	76	4	17403.34953	18746.69844	2	153	4.06	89.5	177	15646.8	50.56	36	6.9	6.2	91.1	36.6	114.8	1	52	179
109678	2	32	1	44915.24416	45697.43562	1	161	1	36.3	255	22542	14.24	12	7.1	4.6	51.7	19	70.5	0	79	200
109679	1	28	4	11895.39784	13681.80012	2	168	0.49	1.3	17	1502.8	7.65	11	7.3	5.6	75.6	26.6	85.5	0	60	160
109680	2	0	1	4711.020986	5201.522223	2	168	4.55	NA	NA	NA	NA	NA	NA	NA	7.2	NA	NA	NA	NA	NA
109681	2	10	2	11864.99978	12481.43772	1	159	NA	17.4	190	16796	9.16	NA	NA	NA	60	23.8	77.5	0	NA	NA
109682	1	17	4	20295.56835	22219.92384	1	172	1.47	14.5	243	21481.2	5.97	12	7.5	5.5	65	20.2	71.2	0	56	123
109683	2	29	1	45735.00715	48533.63835	2	163	0.81	32	189	16707.6	16.93	NA	NA	NA	59.5	21.9	NA	0	NA	NA
109684	1	9	3	9298.292262	9800.656329	2	166	1.22	48.4	82	7248.8	59.02	NA	NA	NA	36.7	18.6	60.6	0	54	149
109685	1	38	4	15768.64629	16211.61	1	164	3.86	4.3	138	12199.2	3.12	13	7	3.9	64.1	23	86.9	0	44	147
109686	1	60	4	10392.50602	11319.46109	2	169	0.7	27.5	77	6806.8	35.71	12	7.4	6.3	76.3	28.9	97.7	0	38	185
109687	2	37	1	5545.332627	5731.921252	2	165	3.21	3.2	60	5304	5.33	8	7	5.8	59.7	21.3	80.6	0	80	212
109688	2	4	1	21010.17362	24724.09739	2	165	5	3.8	8	707.2	47.5	NA	NA	NA	13.7	14.7	46.9	0	NA	NA
109689	2	14	2	8802.151185	9396.918833	2	152	1.17	39.4	282	24928.8	13.97	16	7.3	4.1	54.4	21.2	70.8	0	55	126
109690	1	3	4	10890.12861	12909.91967	1	161	4.17	NA	NA	NA	NA	NA	NA	NA	12.8	13.4	45.6	0	NA	NA
109691	2	26	4	10800.15594	11504.78849	3	156	2.86	8.1	102	9016.8	7.94	10	6.8	5.7	85.7	30.6	99.8	0	56	131
109692	2	16	4	12520.7379	14300.46973	1	169	4.81	86.3	243	21481.2	35.51	15	7.5	3.1	39.3	16.3	70	0	49	149
109693	2	25	3	22272.33651	23693.12409	1	155	1	12.4	141	12464.4	8.79	14	7.8	5.9	75	30.5	97	0	39	221
109694	1	9	1	19869.86347	0	2	171	5	NA	NA	NA	NA	NA	NA	NA	NA	NA	NA	0	NA	NA
109695	1	3	4	8144.065096	9179.571121	2	161	4.08	4.6	54	4773.6	8.52	NA	NA	NA	16	15.1	49.3	0	NA	NA
109696	2	79	1	43535.91731	45835.99997	1	158	NA	NA	NA	NA	NA	27	6.6	6.5	87.3	33.5	114.8	1	40	112
109697	2	35	3	11036.0002	11362.92469	2	164	1.7	12.5	119	10519.6	10.5	11	7.6	5	67.3	26.9	92.6	0	48	197
109698	2	16	1	18203.7922	19354.54319	1	164	1.81	11.1	235	20774	4.72	12	7.2	4.1	50.1	17.9	67.4	0	78	182
109699	2	3	2	5445.408967	5919.40059	1	152	0.51	9.8	81	7160.4	12.1	NA	NA	NA	17.9	16.6	50.5	0	NA	NA
109700	2	42	4	22503.3613	21505.17839	2	152	2.65	5.3	26	2298.4	20.38	14	6.4	3.5	76.1	29.2	95.8	0	50	158
109701	2	13	3	21694.32679	0	2	154	5	NA	NA	NA	NA	NA	NA	NA	NA	NA	NA	0	NA	NA
109702	2	15	2	11188.26004	11954.97888	2	169	4.27	160	122	10784.8	131.15	8	7.1	5.1	66.3	23.9	85	0	47	110
109703	1	34	2	13651.23404	14513.12173	2	170	2.53	2.2	80	7072	2.75	12	7.2	4.4	83.8	27	83.8	0	65	189
109704	1	31	4	9539.341156	10529.93001	1	156	3.55	9.9	77	6806.8	12.86	12	8	5.9	72.9	25.6	89.9	0	46	144
109705	1	38	2	25203.09197	27235.58711	1	163	0.73	NA	NA	NA	NA	9	7.3	9.7	NA	NA	NA	0	52	172
109706	1	12	1	15583.25005	16099.60762	2	158	1.49	1.7	47	4154.8	3.62	7	6.8	3.4	45.4	18.2	65	0	58	141
109707	2	15	4	4561.950366	5264.52126	2	168	0.83	9.4	179	15823.6	5.25	19	7.3	4.2	56.3	24.8	75	0	54	176
109708	1	1	2	3478.792874	3553.807411	1	168	0.64	NA	NA	NA	NA	NA	NA	NA	9.5	NA	NA	0	NA	NA
109709	1	52	3	12903.06481	12929.59352	2	155	5	2.2	98	8663.2	2.24	17	6.9	5.7	128.3	42.1	139.1	0	30	140
109710	1	12	1	10619.42502	11551.83573	1	149	1.83	8	67	5922.8	11.94	15	6.6	5.8	49.5	22.6	73.2	0	32	129
109711	1	25	3	16079.91204	17606.16867	1	161	1.22	NA	NA	NA	NA	NA	NA	NA	108.4	31.7	NA	0	NA	NA
109712	1	46	2	9162.042557	10053.08634	1	149	NA	NA	NA	NA	NA	12	7	6	103.2	32.6	NA	0	37	223
109713	2	50	4	4559.336047	4452.282641	2	168	3.75	2.3	17	1502.8	13.53	9	7.5	4.6	77.6	30.7	103.7	0	31	195
109714	1	30	4	16966.19057	19161.32924	2	155	5	4.8	79	6983.6	6.08	12	8	5.8	96.1	29.8	105	0	49	179
109715	1	9	2	7467.21248	8104.221125	1	163	0	12.7	137	12110.8	9.27	NA	NA	NA	22.3	14.5	50.7	0	NA	NA
109716	2	25	2	7271.446711	7998.808582	1	171	0.26	14.6	191	16884.4	7.64	7	7.5	5.3	79.4	33.1	99.4	0	47	145
109717	1	7	2	2291.106851	2374.684626	2	168	0.8	5.4	58	5127.2	9.31	NA	NA	NA	28.6	19.4	62	0	46	146
109718	2	7	1	11311.25895	13375.08925	2	167	2.73	7.3	20	1768	36.5	NA	NA	NA	29.3	19.3	64.6	0	47	146
109719	2	3	1	20862.72445	23548.56476	2	165	5	18.3	63	5569.2	29.05	NA	NA	NA	17.4	16.2	53.2	0	NA	NA
109720	2	4	3	21163.21106	25068.0188	1	170	0.04	307.5	125	11050	246	NA	NA	NA	16.3	15.2	47.4	0	NA	NA
109721	1	50	4	8099.572343	8938.797024	1	149	NA	16.6	52	4596.8	31.92	13	6.9	2.2	99.6	34.9	118.6	1	36	207
109722	2	7	2	4559.052741	0	1	154	NA	NA	NA	NA	NA	NA	NA	NA	NA	NA	NA	0	NA	NA
109723	1	29	2	20133.45034	21975.27238	1	156	2.74	3.4	159	14055.6	2.14	13	7.3	5	83.2	26.8	91.4	0	35	150
109724	2	4	1	10608.84896	11985.93449	2	155	0.25	4.2	72	6364.8	5.83	NA	NA	NA	18.1	15	52.2	0	NA	NA
109725	2	62	3	6934.920473	7640.045399	2	161	NA	2.3	19	1679.6	12.11	15	6.8	4	57.5	27.8	98.4	1	53	167
109726	1	20	2	15478.33835	16968.5527	3	156	4.61	20.6	354	31293.6	5.82	NA	NA	NA	79.5	26.2	79.6	0	NA	NA
109727	2	42	1	16880.18883	17328.70157	1	167	NA	8.1	161	14232.4	5.03	8	6.5	2.4	73.1	31	92.1	0	66	172
109728	2	34	1	13501.47356	14943.40546	1	167	0.89	32.1	551	48708.4	5.83	11	6.9	7	157.4	59.1	154.9	0	44	172
109729	2	15	1	15138.94613	16419.35486	2	150	1.98	49.4	145	12818	34.07	10	7.1	5.5	112.6	40	109	0	38	181
109730	2	29	2	9682.671931	10467.51723	2	163	0.61	22	469	41459.6	4.69	7	7.7	5.3	103.6	39	122	0	49	146
109731	2	21	4	30438.7821	33934.25976	2	164	0.41	2.8	55	4862	5.09	6	7.1	2.8	59.9	24.3	82	0	54	177
109732	2	9	1	23026.25096	0	2	171	5	NA	NA	NA	NA	NA	NA	NA	NA	NA	NA	0	NA	NA
109733	1	7	2	2368.300106	2824.935898	2	171	2.14	3	41	3624.4	7.32	NA	NA	NA	26.4	16.4	54.3	0	NA	NA
109734	1	3	2	3924.259702	4252.0107	2	170	1.54	9	104	9193.6	8.65	NA	NA	NA	14.9	15.8	48	0	NA	NA
109735	1	33	4	6228.363044	6698.718133	2	168	1.41	17	314	27757.6	5.41	13	7.2	6.4	56.4	22.1	79.6	0	54	181
109736	1	0	3	3176.740663	3681.421631	2	153	NA	NA	NA	NA	NA	NA	NA	NA	7.1	NA	NA	NA	NA	NA
109737	1	2	4	28358.82109	33144.09986	2	157	2.56	NA	NA	NA	NA	NA	NA	NA	14.7	19.8	NA	0	NA	NA
109738	2	2	2	4328.766684	4687.346662	1	152	NA	NA	NA	NA	NA	NA	NA	NA	13.3	17.3	49.8	0	NA	NA
109739	1	80	1	6704.788215	7991.127474	1	157	1.81	845.5	89	7867.6	950	20	7.1	5.6	91.7	30	126.5	1	43	195
109740	1	46	2	7086.099079	7666.672073	2	167	1.2	24.6	294	25989.6	8.37	14	7.6	8	92.9	28	104	0	39	225
109741	2	6	4	2136.12194	2254.507131	2	165	1.43	15.8	115	10166	13.74	NA	NA	NA	27	17.6	NA	0	NA	NA
109742	1	80	1	14062.71936	17577.35699	2	163	3.69	17.9	38	3359.2	47.11	15	7.5	7	63.7	27.6	104.8	1	24	133
109743	1	56	2	20040.94338	20584.54302	1	164	3.18	89	91	8044.4	97.8	NA	NA	NA	96	30.6	104	0	NA	NA
109744	1	8	2	3427.133058	4114.801149	1	150	1.05	6.5	110	9724	5.91	NA	NA	NA	38.7	20.8	66.3	0	NA	NA
109745	1	7	2	4221.00965	4478.462713	1	150	1.13	6.2	82	7248.8	7.56	NA	NA	NA	35.1	18.8	66.8	0	51	206
109746	1	47	2	3713.770492	3845.124427	1	150	3.69	3.7	62	5480.8	5.97	15	7.1	5.2	129.6	35.2	126.6	0	59	162
109747	2	74	1	66450.48301	77818.81743	1	165	2.07	7.7	99	8751.6	7.78	10	6.3	4.9	84.1	30.7	105.7	0	68	198
109748	1	11	4	34077.13917	36587.85492	1	163	0.1	3.3	57	5038.8	5.79	NA	NA	NA	38.7	15.6	61.3	0	40	155
109749	2	6	2	4253.018844	4488.723762	1	156	0.86	20.6	38	3359.2	54.21	NA	NA	NA	29.4	19.7	65.7	0	54	141
109750	1	16	1	19307.68898	19218.52198	1	165	1.67	6.4	192	16972.8	3.33	14	7.2	5.5	73.8	23.1	79.5	0	39	129
109751	2	10	1	36861.32744	41923.01022	1	164	5	2.9	36	3182.4	8.06	NA	NA	NA	34.5	17.2	58.6	0	63	176
109752	1	14	2	9888.450405	10596.73747	1	161	1.24	NA	NA	NA	NA	10	7.3	4.6	NA	NA	NA	0	77	200
109753	2	3	2	4136.01184	4670.853933	1	171	0.59	32.7	98	8663.2	33.37	NA	NA	NA	NA	NA	NA	0	NA	NA
109754	2	47	1	32514.87067	37283.29571	2	156	2.16	3.2	129	11403.6	2.48	21	6.9	3.5	78	30.4	90.6	0	62	169
109755	1	23	4	13021.51956	0	2	150	1.33	NA	NA	NA	NA	NA	NA	NA	NA	NA	NA	0	NA	NA
109756	1	72	1	4052.767276	0	2	164	NA	NA	NA	NA	NA	NA	NA	NA	NA	NA	NA	0	NA	NA
109757	2	30	4	12412.21419	13029.28704	1	164	3.92	NA	NA	NA	NA	NA	NA	NA	82.6	35.1	NA	0	NA	NA
109758	1	26	2	10393.68765	11072.91654	1	152	NA	6.7	191	16884.4	3.51	16	7.3	6.2	71.8	20.3	75.6	0	60	127
109759	1	57	4	12498.03074	0	1	169	5	NA	NA	NA	NA	NA	NA	NA	NA	NA	NA	1	NA	NA
109760	1	53	4	18287.26886	19223.70585	2	163	4.62	3.9	130	11492	3	17	7.4	3.6	70.7	27.4	97	0	43	197
109761	2	19	2	21908.7022	22754.03158	1	166	5	6.2	178	15735.2	3.48	10	7.6	5.1	52.1	20.8	68.4	0	60	165
109762	1	9	1	27008.33895	30396.62661	2	149	5	19.6	235	20774	8.34	NA	NA	NA	24.3	15.5	NA	0	NA	NA
109763	1	78	2	4543.742293	4693.084754	1	171	0.88	1902	126	11138.4	1509.52	29	7.3	8.8	90.2	26.5	103.8	1	48	166
109764	1	69	4	10851.45393	11888.24779	1	154	2.28	5.8	20	1768	29	16	7.1	7.4	75.6	26.9	102.8	0	52	165
109765	2	51	1	21546.11797	24203.21404	1	158	0.8	23.8	89	7867.6	26.74	17	7	5.5	65.7	28.9	94	0	54	181
109766	2	9	2	4102.899872	4314.157026	1	161	0.52	9.4	35	3094	26.86	NA	NA	NA	34.7	17.2	61.3	0	54	156
109767	1	61	4	16221.31088	0	2	149	NA	NA	NA	NA	NA	NA	NA	NA	NA	NA	NA	0	NA	NA
109768	1	32	1	64626.24979	70482.85874	3	156	5	6.1	140	12376	4.36	14	7.6	6.8	85.1	25	90	0	58	165
109769	1	44	1	11299.20871	11865.54296	2	151	0.94	17.3	41	3624.4	42.2	9	8.4	6.6	88.1	27.8	98.6	0	49	144
109770	2	47	2	21917.09373	22661.76072	1	163	5	24.1	92	8132.8	26.2	13	7.4	5.5	68.2	26.1	88.2	0	41	242
109771	2	79	2	17931.2796	19650.41136	1	157	4.56	14.3	194	17149.6	7.37	18	7.3	3.3	58.9	21.7	77.3	0	62	123
109772	2	11	4	4562.872772	4820.356432	2	159	0.31	24.7	161	14232.4	15.34	NA	NA	NA	75.9	31.7	106	0	NA	NA
109773	2	16	3	7621.027832	7769.468801	2	156	1.07	16.4	197	17414.8	8.32	NA	NA	NA	46.8	20.6	69.3	0	NA	NA
109774	2	80	1	36636.6536	44313.76586	3	156	1.71	136.1	166	14674.4	81.99	14	7.4	4.2	70.4	32.6	98.6	0	96	242
109775	1	2	1	7165.39166	8209.238271	2	155	0.25	NA	NA	NA	NA	NA	NA	NA	14.8	18.1	45.6	0	NA	NA
109776	2	80	1	15527.55694	17430.22467	2	156	1.09	98.4	111	9812.4	88.65	18	7.2	4.2	64.9	29.5	112.1	1	43	157
109777	2	13	2	6102.461176	6619.615003	1	170	1.58	10.6	211	18652.4	5.02	9	7.5	3.6	40.5	18.9	59.3	0	45	129
109778	2	12	4	6875.945265	7294.123207	2	152	5	6.5	51	4508.4	12.75	10	6.4	4.8	41.2	17.8	65.7	0	47	129
109779	2	6	1	15933.72585	17001.31012	1	157	0.79	6.6	64	5657.6	10.31	NA	NA	NA	18.1	15.1	48.2	0	59	128
109780	2	66	2	4291.533323	4539.318882	1	150	1.08	6.7	109	9635.6	6.15	14	7.3	5.3	111.6	33.7	114.7	0	53	142
109781	2	16	4	13355.45376	15253.83438	1	169	1.7	1.8	42	3712.8	4.29	10	7.5	5	66	23.8	81.3	0	49	137
109782	2	63	1	133430.5487	135472.6962	1	153	3.69	2.2	34	3005.6	6.47	9	7.2	5.2	62.2	26.3	95.2	0	50	179
109783	1	61	2	6111.118031	6355.483608	2	172	0.58	4.9	96	8486.4	5.1	7	7.2	6.1	89.8	32.3	113.2	1	41	224
109784	1	4	1	10441.44524	11749.42338	2	156	5	9.6	28	2475.2	34.29	NA	NA	NA	19.5	15	53	0	NA	NA
109785	1	48	2	8573.013539	9269.126561	1	170	NA	5.6	180	15912	3.11	15	5.8	6.8	88.2	32.2	103.8	0	45	205
109786	2	24	2	31387.12656	0	1	163	0.96	NA	NA	NA	NA	NA	NA	NA	NA	NA	NA	0	NA	NA
109787	1	5	1	29458.13923	32053.50222	2	158	2.64	7.2	68	6011.2	10.59	NA	NA	NA	21.5	17.3	54.2	0	NA	NA
109788	1	3	1	9697.101944	10757.16896	2	150	2.07	2.8	21	1856.4	13.33	NA	NA	NA	17.5	16.7	54.8	0	NA	NA
109789	2	32	1	99400.85043	99389.09768	1	150	5	1.8	29	2563.6	6.21	13	7.5	5.3	112.7	44.7	117.1	0	63	182
109790	2	7	1	24152.10609	0	2	163	2.64	NA	NA	NA	NA	NA	NA	NA	NA	NA	NA	0	NA	NA
109791	1	28	2	11855.86901	12630.65166	2	170	2.83	9.7	273	24133.2	3.55	14	7.1	4.4	107.5	33.5	101.1	0	61	176
109792	1	6	4	5407.116887	5994.656904	1	149	4.31	6.6	100	8840	6.6	NA	NA	NA	45.8	28.9	81.2	0	NA	NA
109793	2	80	1	13733.79597	16875.55972	1	150	5	59.1	107	9458.8	55.23	35	7.1	9.5	79.7	28.5	104.1	0	65	177
109794	1	63	1	59682.82554	61023.07092	2	158	2.59	8.9	137	12110.8	6.5	14	7.1	6.1	106.7	34.9	116.4	0	48	204
109795	1	13	1	51182.67329	55639.83923	2	149	5	157.6	131	11580.4	120.31	16	7.1	3.9	59.1	20.7	73.2	0	57	127
109796	2	44	2	5658.205774	0	2	152	0.89	NA	NA	NA	NA	NA	NA	NA	NA	NA	NA	0	NA	NA
109797	1	9	2	5560.518359	5957.617489	1	151	0.06	2320	273	24133.2	849.82	NA	NA	NA	NA	NA	NA	0	NA	NA
109798	2	10	2	18457.64131	19861.55452	1	172	0.06	10.8	203	17945.2	5.32	NA	NA	NA	41.1	19.4	60.4	0	56	157
109799	2	3	3	19330.56946	21929.02373	2	161	0.36	19	144	12729.6	13.19	NA	NA	NA	21.2	17.8	NA	0	NA	NA
109800	1	31	4	14999.4712	16638.74104	2	167	4.31	2.3	101	8928.4	2.28	18	6.7	5.2	106.2	30.9	104.7	0	69	232
109801	1	6	4	5200.062264	5902.925881	2	169	NA	18.5	110	9724	16.82	NA	NA	NA	23.8	13.9	51.9	0	78	191
109802	1	25	1	18463.58725	20559.78279	2	167	0.81	3	227	20066.8	1.32	16	7.2	5.1	99	30.6	102.9	0	46	177
109803	2	56	2	13660.27468	15227.60795	1	165	0.8	21.2	258	22807.2	8.22	3	7.2	7.3	62.7	23.9	NA	0	93	142
109804	2	16	3	36625.36768	37305.26791	1	154	0.1	6.5	142	12552.8	4.58	9	7.3	4.3	55.4	24	79.2	0	69	208
109805	2	43	2	21454.87528	22922.76485	2	172	2.92	85	113	9989.2	75.22	7	7.1	5.7	133	51.3	137.6	0	59	167
109806	2	25	2	24489.43674	26762.28921	1	168	2.56	4.3	129	11403.6	3.33	8	7	5.2	131.4	47.5	133.3	0	37	121
109807	1	31	1	150347.1852	167376.122	1	164	5	5.8	146	12906.4	3.97	13	6.9	5.7	74.5	23.2	85.3	0	66	161
109808	1	3	1	30129.48086	33700.89872	1	155	4.17	1.9	19	1679.6	10	NA	NA	NA	17.5	16.8	54.3	0	NA	NA
109809	2	20	1	72753.12342	78041.08698	1	159	5	8	175	15470	4.57	9	6.9	4	60.7	22.1	77.7	0	58	142
109810	2	16	1	57918.77083	63133.46461	2	161	3.98	2.7	101	8928.4	2.67	13	6.6	6.1	94.7	33	96.7	0	49	139
109811	1	52	4	12061.59157	13450.94477	1	169	3.73	6.6	134	11845.6	4.93	10	7.2	5.1	83.9	26.8	95	0	40	176
109812	2	72	2	7614.851472	8564.919715	1	159	4.85	5.1	93	8221.2	5.48	16	6.8	5.1	59.7	26.4	86.5	0	52	220
109813	1	32	3	43227.10159	46797.79073	1	155	2.49	1.4	30	2652	4.67	16	7.5	5.3	90.4	31.7	101.4	0	59	254
109814	2	29	2	9390.066001	10599.28223	2	169	0.35	15	179	15823.6	8.38	15	7.5	3.8	60	22.9	84.4	0	79	212
109815	2	52	2	10156.76699	10483.11199	2	150	5	467	116	10254.4	402.59	13	7.1	8.1	95.9	38.2	118.7	0	58	169
109816	2	55	1	70993.82947	71981.05794	2	161	2.59	26.8	155	13702	17.29	17	6.6	3.8	47.2	19.7	66.5	0	62	175
109817	2	36	4	15662.24455	16538.70071	1	154	5	4.2	74	6541.6	5.68	13	7.3	4.3	51.1	19.4	67.5	0	95	233
109818	2	5	2	10168.83288	0	1	156	1.01	NA	NA	NA	NA	NA	NA	NA	NA	NA	NA	0	NA	NA
109819	2	1	4	6721.625728	8077.508319	1	149	0.56	NA	NA	NA	NA	NA	NA	NA	14.4	NA	NA	0	NA	NA
109820	2	29	3	21439.68496	23443.53258	2	159	0.93	6.5	95	8398	6.84	9	6.9	4.4	88.7	34.6	107.6	0	42	236
109821	1	19	2	8594.294386	9357.273263	1	170	2.65	4.4	149	13171.6	2.95	18	7.6	5.1	94.9	31.1	100.8	0	44	155
109822	2	16	2	11368.27275	11988.34332	2	153	5	44.4	279	24663.6	15.91	13	7.2	3.7	63.9	25.4	76.6	0	60	155
109823	2	80	4	6101.213696	6659.065605	1	171	4.77	715	60	5304	1191.67	NA	NA	NA	70.9	28.5	96	0	NA	NA
109824	2	10	3	4838.753855	0	1	152	NA	NA	NA	NA	NA	NA	NA	NA	NA	NA	NA	0	NA	NA
109825	1	22	4	62164.7303	68640.95565	2	157	0.41	10.2	205	18122	4.98	7	6.9	4.8	69.7	26.9	84.3	0	31	152
109826	1	1	4	18489.28441	22014.09394	2	153	NA	NA	NA	NA	NA	NA	NA	NA	11.9	NA	NA	0	NA	NA
109827	2	1	2	5307.038866	6126.194169	2	171	NA	NA	NA	NA	NA	NA	NA	NA	10.5	NA	NA	0	NA	NA
109828	1	34	4	14377.21817	15902.16045	1	170	5	NA	NA	NA	NA	15	7.8	6.3	71.2	22.4	79	0	51	169
109829	2	13	2	5923.252662	6291.56336	2	154	1.26	4.3	48	4243.2	8.96	11	8	2.9	78.7	30.2	96.3	0	46	160
109830	1	2	2	2607.557952	2814.402731	1	152	1.13	NA	NA	NA	NA	NA	NA	NA	13	15.6	45.5	0	NA	NA
109831	1	50	1	113475.6875	129350.6312	2	169	3.79	9.6	88	7779.2	10.91	11	7.2	5	68.5	24.8	88	0	42	294
109832	1	5	1	13334.13184	14983.60135	2	163	0.61	48.7	39	3447.6	124.87	NA	NA	NA	18.6	14.6	50.2	0	NA	NA
109833	1	6	4	14959.57019	0	1	166	3.39	NA	NA	NA	NA	NA	NA	NA	NA	NA	NA	0	NA	NA
109834	2	11	3	11953.01078	12955.55747	2	161	1.7	9.8	72	6364.8	13.61	NA	NA	NA	90.2	34.1	109	1	38	135
109835	1	11	2	4780.736782	0	1	158	NA	NA	NA	NA	NA	NA	NA	NA	NA	NA	NA	0	NA	NA
109836	1	30	2	8896.920072	9832.401443	2	155	1.44	7.2	120	10608	6	14	7.5	4.9	76.6	22.3	87.1	0	40	157
109837	2	18	4	23963.73363	24254.18498	1	156	4.01	22.7	248	21923.2	9.15	NA	NA	NA	68.6	24.4	79.4	0	NA	NA
109838	1	5	1	15136.20454	17935.13008	2	168	5	4.8	54	4773.6	8.89	NA	NA	NA	20.9	14.4	50.3	0	NA	NA
109839	2	66	2	7194.728436	7404.206305	1	150	1.13	326.5	223	19713.2	146.41	18	7.4	6.8	114.5	45.3	NA	1	54	197
109840	2	10	4	9303.342229	10018.56032	1	159	0.17	9.4	73	6453.2	12.88	NA	NA	NA	28.6	15.2	57.3	0	64	142
109841	2	54	1	31885.70403	30742.2106	2	159	1.42	214	261	23072.4	81.99	12	6.5	5.4	102.7	39.5	120.5	1	42	148
109842	1	14	1	15266.48299	17220.08332	2	159	1.26	11.2	200	17680	5.6	NA	NA	NA	46.6	17.1	61.8	0	NA	NA
109843	1	35	3	45336.01657	48762.68045	2	161	2.89	1385	112	9900.8	1236.61	13	7.5	5.5	92.9	34.1	104.9	1	29	251
109844	1	59	4	17414.37221	18905.24137	2	171	2.88	9.4	83	7337.2	11.33	18	7	6.4	130.5	46.2	144.4	1	78	126
109845	2	77	1	72651.78958	80180.03568	1	172	2.32	10.6	55	4862	19.27	18	6.6	5.6	103.1	38.6	113.7	0	62	144
109846	1	80	1	11404.25465	0	1	168	NA	NA	NA	NA	NA	NA	NA	NA	NA	NA	NA	0	NA	NA
109847	1	15	2	19611.31772	21351.34606	2	157	0.49	NA	NA	NA	NA	10	7.2	7	138.7	43.1	136.5	0	50	157
109848	1	14	1	11385.8072	12148.64876	1	150	1.73	5.8	141	12464.4	4.11	12	6.5	5.2	51.7	19.5	70.2	0	44	84
109849	2	3	1	20516.22815	23291.23361	2	165	0.3	NA	NA	NA	NA	NA	NA	NA	17.7	16.9	54.2	0	NA	NA
109850	2	50	3	18227.48651	18167.32721	1	154	5	1.3	33	2917.2	3.94	15	7.1	3.5	72.2	26.8	89.6	0	75	189
109851	2	6	2	11394.01267	12133.46775	1	151	0.56	13.7	117	10342.8	11.71	NA	NA	NA	24.6	18.8	57.3	0	54	174
109852	2	20	4	31330.99939	34847.81167	2	153	NA	19.9	110	9724	18.09	7	6.9	3.5	51.4	20.4	79.6	0	48	218
109853	2	7	3	8778.487252	9272.463736	1	168	0.89	9.5	31	2740.4	30.65	NA	NA	NA	32.7	22.4	69.8	0	NA	NA
109854	1	67	4	44640.41122	47919.22219	2	171	NA	6.6	58	5127.2	11.38	19	6.9	5.3	58.1	19	71.7	0	60	186
109855	1	29	3	9366.78483	10255.85173	2	155	0.8	3.8	83	7337.2	4.58	19	7.5	5.4	64.9	23.2	81.7	0	51	165
109856	2	54	4	8671.529417	8494.414609	2	156	1.07	77.8	237	20950.8	32.83	NA	NA	NA	84.9	34.1	101.2	0	NA	NA
109857	1	74	1	7426.753336	8088.422293	2	158	1.71	111	250	22100	44.4	6	7	6.5	99	34.1	124.5	1	42	190
109858	2	14	2	11436.72376	12474.16651	2	170	5	NA	NA	NA	NA	NA	NA	NA	61.8	22.6	78.7	0	NA	NA
109859	2	13	2	4241.232271	4833.762956	2	151	0.69	7.2	114	10077.6	6.32	NA	NA	NA	62.6	23.6	77.7	0	NA	NA
109860	2	25	2	23272.95257	24637.51424	1	166	4.65	24.8	119	10519.6	20.84	7	7.2	2.9	65.1	24	76.4	0	37	140
109861	2	0	3	5439.017697	5906.344675	2	154	1.7	NA	NA	NA	NA	NA	NA	NA	4.7	NA	NA	NA	NA	NA
109862	2	41	4	8918.237837	8492.748882	1	167	NA	20.5	100	8840	20.5	16	6.9	3.7	93	35.9	110.7	0	54	209
109863	2	64	4	6230.578816	6533.046006	2	154	1.64	26.9	147	12994.8	18.3	18	7.8	7.9	70	25.4	NA	0	57	219
109864	2	75	1	50939.25676	55916.55091	2	159	5	4.4	57	5038.8	7.72	14	6.6	3.8	66.5	26.2	84.3	0	83	262
109865	2	33	2	4510.170318	4820.823433	1	171	0.36	9.7	148	13083.2	6.55	9	7.8	3.9	112.3	41.8	126	0	47	257
109866	2	28	1	16832.92793	17511.77709	2	156	4.05	20.2	398	35183.2	5.08	10	7.2	5	87	31.7	111.5	0	57	177
109867	1	55	1	52389.90656	57595.40423	1	167	0.58	10.3	78	6895.2	13.21	15	6.8	6	83	26.9	100.9	1	42	180
109868	2	55	3	12381.89198	12473.76041	2	150	1.5	28.4	141	12464.4	20.14	14	7.7	4.5	107.7	45.7	125.2	0	65	215
109869	1	75	1	24266.53322	26917.57098	1	149	4.44	14.8	168	14851.2	8.81	NA	NA	NA	82.6	28.8	108	0	NA	NA
109870	1	0	1	5869.152545	6492.233584	2	168	4.55	NA	NA	NA	NA	NA	NA	NA	4.1	NA	NA	NA	NA	NA
109871	1	46	4	5466.32531	0	2	156	NA	NA	NA	NA	NA	NA	NA	NA	NA	NA	NA	0	NA	NA
109872	2	38	2	7406.19383	7810.011614	1	149	0.78	NA	NA	NA	NA	NA	NA	NA	105.7	37.7	115.3	0	NA	NA
109873	2	18	1	11783.01951	12591.17736	2	167	0.17	6.1	121	10696.4	5.04	17	7.9	4.7	63.2	23.5	80.5	0	59	126
109874	1	55	4	24885.10943	24881.94387	1	154	5	6.1	131	11580.4	4.66	19	7.3	4.7	82.6	26.4	94.4	0	61	170
109875	1	0	3	7607.937159	8677.001244	1	162	0.87	NA	NA	NA	NA	NA	NA	NA	8.4	NA	NA	NA	NA	NA
109876	2	80	1	18458.06548	26695.65478	1	157	4.21	4.8	60	5304	8	22	7.1	7.4	73.2	32.1	117.1	0	48	196
109877	1	41	2	5412.880275	5799.319581	2	170	5	9.4	228	20155.2	4.12	12	7.2	4	92.3	29.2	91.5	0	64	131
109878	1	19	1	40406.92563	44876.97821	2	149	5	4.8	68	6011.2	7.06	8	7.5	8.1	65	20.5	76.2	0	35	98
109879	2	60	4	6012.538308	6460.496597	2	156	5	5.2	134	11845.6	3.88	17	7.4	2.8	74	25.8	92.5	1	62	185
109880	1	13	3	7581.125009	7457.1583	2	164	0.6	9.3	152	13436.8	6.12	16	6.5	7.2	55.4	21.6	71.2	0	41	92
109881	1	48	4	10546.91317	10731.67528	1	164	5	16.6	175	15470	9.49	12	6.7	5.5	76.7	27.9	98.3	0	51	152
109882	2	14	2	7954.562077	8424.029273	2	172	NA	8.4	193	17061.2	4.35	7	7.7	4.3	52.2	21.6	69.4	0	44	126
109883	1	1	4	15190.21254	17196.30686	1	153	NA	NA	NA	NA	NA	NA	NA	NA	11.2	NA	NA	0	NA	NA
109884	2	45	3	34344.24473	37168.87374	1	156	5	1	29	2563.6	3.45	10	7.9	4.3	70.3	25.6	92.7	0	54	201
109885	1	9	1	17299.02273	19499.9846	1	149	NA	2.3	39	3447.6	5.9	NA	NA	NA	34.7	19	NA	0	68	202
109886	1	64	1	16136.26686	17310.68593	1	170	NA	19.3	158	13967.2	12.22	14	6.8	5	149.7	50.7	146.5	0	54	210
109887	1	25	4	11894.39969	13129.33838	2	159	3.19	5.7	142	12552.8	4.01	12	7.6	8.5	121.2	37.2	120.5	0	47	214
109888	1	8	4	4319.380641	4986.146387	2	169	1.32	14.6	182	16088.8	8.02	NA	NA	NA	39.9	22.6	82.2	0	NA	NA
109889	2	8	4	8939.670188	9958.014555	3	156	4.85	10.8	36	3182.4	30	NA	NA	NA	50.4	23.9	81.3	0	58	151
109890	1	4	1	47823.04109	55954.43102	2	162	5	12.1	96	8486.4	12.6	NA	NA	NA	15.5	15.3	49.5	0	NA	NA
109891	2	80	1	16937.5486	19296.44925	2	166	2.06	10.6	28	2475.2	37.86	13	6.5	4.9	71.1	31.3	101.5	1	62	136
109892	1	53	1	23972.67076	0	1	157	1.82	NA	NA	NA	NA	NA	NA	NA	NA	NA	NA	0	NA	NA
109893	2	20	2	12093.92479	12870.25755	1	152	1.16	6.8	116	10254.4	5.86	8	7.6	5.4	84.5	30.3	96.7	0	61	108
109894	2	32	3	20558.64911	21634.71151	2	164	1.82	6.2	89	7867.6	6.97	11	6.9	5.8	104.5	44.9	122.2	0	56	142
109895	1	21	3	10857.35012	11425.94855	1	167	NA	10.7	192	16972.8	5.57	14	7.1	5.8	134	43.7	135.4	0	35	250
109896	2	1	1	19605.3263	22241.98125	1	159	2.72	NA	NA	NA	NA	NA	NA	NA	10.8	NA	NA	0	NA	NA
109897	1	80	2	4053.830037	4197.738915	2	151	1.39	73.8	377	33326.8	19.58	17	6.9	6.2	97.4	37.1	124.5	1	51	145
109898	2	48	4	17408.38394	17238.13208	2	160	1.88	4.8	28	2475.2	17.14	8	7.2	5.4	94.2	42.8	110.6	0	45	178
109899	1	7	2	3670.384545	0	2	150	2.41	NA	NA	NA	NA	NA	NA	NA	NA	NA	NA	0	NA	NA
109900	2	80	1	15011.194	17041.32542	2	170	5	3.7	23	2033.2	16.09	24	6.5	5.7	46.9	20.6	NA	0	52	175
109901	1	80	1	11998.10604	14801.76745	1	153	1.69	NA	NA	NA	NA	28	7.7	9.5	78.6	28.2	107.5	0	76	170
109902	2	75	2	7665.329124	8400.22987	2	159	1.78	9.9	83	7337.2	11.93	24	7	7.6	99.5	42.7	116.1	1	60	150
109903	1	53	2	9988.041863	11088.2249	2	149	5	574	224	19801.6	256.25	18	7.7	6	130.5	43.2	123.5	0	48	170
109904	2	1	1	13702.52697	14703.18931	1	165	1.44	NA	NA	NA	NA	NA	NA	NA	12.6	NA	NA	0	NA	NA
109905	2	52	1	30533.58755	33236.47369	2	149	NA	42.6	265	23426	16.08	23	7.3	7.1	136.9	48.6	129.2	0	44	138
109906	1	10	4	4927.08301	5502.206917	1	156	4.58	6.8	146	12906.4	4.66	NA	NA	NA	26.1	16.1	58.6	0	54	127
109907	1	6	2	12964.40806	15854.26881	2	157	0.8	11.8	139	12287.6	8.49	NA	NA	NA	29.1	17.4	57.9	0	NA	NA
109908	1	80	1	19219.1572	24373.15799	2	154	5	429.5	252	22276.8	170.44	30	8.2	5.2	56.2	19.7	78.6	0	51	181
109909	2	16	2	9498.657735	0	1	168	1.5	NA	NA	NA	NA	NA	NA	NA	NA	NA	NA	0	NA	NA
109910	1	16	2	7638.472713	8005.313321	2	170	3.74	9.6	188	16619.2	5.11	5	8.3	6.4	131.9	35.1	109.6	0	44	126
109911	1	13	2	9212.80915	9847.121769	2	172	NA	28.7	265	23426	10.83	5	7	5.1	42.4	16.4	62.3	0	43	115
109912	2	43	1	13111.59421	0	2	167	NA	NA	NA	NA	NA	NA	NA	NA	NA	NA	NA	0	NA	NA
109913	2	52	2	15202.46664	16412.66085	1	151	2.07	10.4	137	12110.8	7.59	21	7.2	5.2	101.9	42.3	116.3	1	52	227
109914	2	2	2	3979.174951	4407.538198	2	165	1.43	NA	NA	NA	NA	NA	NA	NA	11.6	14.9	46.1	0	NA	NA
109915	1	58	3	16559.16438	16571.91808	2	155	5	1.8	48	4243.2	3.75	15	7.1	4.3	105.5	31.5	114.8	0	58	225
109916	1	25	2	12311.25066	13260.49046	2	156	3.37	5.7	99	8751.6	5.76	11	7.8	5.7	122	41.6	122.1	0	37	186
109917	2	54	1	81968.52403	89347.86127	1	151	4	6.5	89	7867.6	7.3	17	7	4.2	63.9	22.3	80.1	0	74	240
109918	1	66	3	5419.017253	5989.85959	2	155	NA	6.1	86	7602.4	7.09	21	7	8.6	85.7	32.3	104.5	0	46	222
109919	2	45	3	14354.77052	14700.04456	2	161	NA	13.1	118	10431.2	11.1	16	6.8	4.6	57.2	25.8	83.7	0	57	220
109920	1	6	4	14257.10932	15013.91103	2	160	1.64	7.2	57	5038.8	12.63	NA	NA	NA	29.7	19.6	NA	0	76	174
109921	2	58	4	12110.52006	12616.40113	2	161	5	4.5	83	7337.2	5.42	12	6.7	6.4	43	18.4	70	0	72	280
109922	2	42	1	45558.02307	51928.86082	2	149	0.51	18.4	211	18652.4	8.72	9	7.1	3.1	65.3	24.7	80.9	0	41	162
109923	2	5	1	16402.62718	18942.66257	1	158	0.33	9.4	65	5746	14.46	NA	NA	NA	16.7	15.6	54	0	NA	NA
109924	1	10	2	2130.385421	2269.94175	1	152	1.3	19.6	309	27315.6	6.34	NA	NA	NA	51.3	21.6	74.5	0	51	155
109925	2	8	4	3280.980411	3985.886689	2	169	5	14.9	156	13790.4	9.55	NA	NA	NA	40.7	23.3	76.7	0	60	145
109926	2	45	2	15820.54256	16850.75131	1	156	NA	3.6	203	17945.2	1.77	13	7.3	4.6	82.1	31.8	96.1	0	66	255
109927	2	4	1	7311.924609	7938.715595	2	167	0.37	7	34	3005.6	20.59	NA	NA	NA	20.3	20.5	62.2	0	NA	NA
109928	2	0	3	8793.523174	9090.12497	1	169	0.15	NA	NA	NA	NA	NA	NA	NA	8	NA	NA	NA	NA	NA
109929	1	13	2	20650.75608	22484.07595	2	157	3.23	373.5	161	14232.4	231.99	11	7.6	5.8	58.7	20.3	71.5	0	54	222
109930	1	51	2	12989.21355	14124.50678	1	151	5	17.8	246	21746.4	7.24	13	7.5	5.1	160.4	45.2	136.8	0	63	192
109931	2	40	2	22832.6167	24048.22051	1	172	1.14	17.4	280	24752	6.21	6	7.2	3.6	92.3	30.6	101.8	0	42	160
109932	1	72	1	68952.03975	74511.37711	1	164	4.62	4.4	94	8309.6	4.68	19	7.1	6.7	104.9	33.5	114.9	0	42	207
109933	2	9	4	85053.35021	103775.41	2	157	5	6.5	41	3624.4	15.85	NA	NA	NA	24.3	15.7	55.6	0	65	161
109934	2	35	2	8390.909773	9203.238302	2	161	0.65	1.9	20	1768	9.5	6	8.1	4.7	62.9	22.4	NA	0	54	149
109935	2	9	1	9802.699248	10663.42155	2	163	1.3	4.3	12	1060.8	35.83	NA	NA	NA	27.4	15.6	59	0	61	213
109936	1	4	3	23698.06501	28215.87996	1	153	1.54	6.4	28	2475.2	22.86	NA	NA	NA	15.7	15.6	52.3	0	NA	NA
109937	1	74	4	14401.41578	15131.86978	2	162	3.38	NA	NA	NA	NA	25	6	5.8	NA	NA	NA	1	54	122
109938	2	34	4	71862.78705	73776.57572	2	157	2.59	9.4	119	10519.6	7.9	16	7.2	3.2	69.1	26.2	83.3	0	66	177
109939	2	37	4	14683.64933	15760.39879	1	170	NA	1.9	27	2386.8	7.04	9	7.5	3.4	54.5	23.5	87.3	0	54	153
109940	2	57	4	13441.35766	15015.15354	2	169	0.86	13.1	126	11138.4	10.4	14	7.4	4.3	57.6	23.1	82.7	0	72	222
109941	2	57	4	9291.317244	9311.446524	1	161	2.49	61.1	94	8309.6	65	17	7.3	7.2	83.5	31	NA	0	52	195
109942	2	79	1	33007.85751	38822.91396	2	164	3.09	2.7	16	1414.4	16.88	14	7.2	3.7	64.1	24.1	82.4	0	68	236
109943	1	9	4	6428.808332	7420.846057	1	161	4.9	1.9	30	2652	6.33	NA	NA	NA	28.4	16.8	58.3	0	NA	NA
109944	2	12	1	16454.34825	22932.48487	2	159	1.26	7.7	97	8574.8	7.94	15	7.5	4	38	19.3	74.5	0	60	196
109945	1	32	4	26635.41216	27383.63879	1	169	5	2.5	105	9282	2.38	14	7.2	8.2	79.4	24.3	84.2	0	78	222
109946	2	43	1	98904.36095	117103.0728	3	156	2.32	15.1	186	16442.4	8.12	12	6.7	3.6	59.4	21.9	NA	0	69	171
109947	1	64	2	3068.16149	3175.646865	1	171	NA	4.6	120	10608	3.83	NA	NA	NA	95.2	28.9	109.8	1	NA	NA
109948	2	0	4	3498.672835	3812.81715	1	151	0.19	NA	NA	NA	NA	NA	NA	NA	6.4	NA	NA	NA	NA	NA
109949	1	33	2	14508.53427	0	2	152	5	NA	NA	NA	NA	NA	NA	NA	NA	NA	NA	0	NA	NA
109950	1	5	2	9402.131108	0	1	151	1.33	NA	NA	NA	NA	NA	NA	NA	NA	NA	NA	0	NA	NA
109951	1	9	2	3851.605942	4285.56755	2	152	0.12	21.2	227	20066.8	9.34	NA	NA	NA	36.3	20	62.1	0	61	122
109952	1	61	1	34639.16097	0	2	150	5	NA	NA	NA	NA	NA	NA	NA	NA	NA	NA	1	NA	NA
109953	2	36	4	13981.90615	0	2	161	4.81	NA	NA	NA	NA	NA	NA	NA	NA	NA	NA	0	NA	NA
109954	1	2	1	7939.838024	8922.01826	2	163	2.64	NA	NA	NA	NA	NA	NA	NA	15.3	18	50.1	0	NA	NA
109955	1	0	1	6083.381008	6950.507662	1	158	0.69	NA	NA	NA	NA	NA	NA	NA	7.3	NA	NA	NA	NA	NA
109956	2	1	4	4788.761401	5489.422287	2	156	2.11	NA	NA	NA	NA	NA	NA	NA	10.7	NA	NA	0	NA	NA
109957	2	64	4	12558.18215	13666.72034	2	154	2.38	13.5	69	6099.6	19.57	15	7.3	4.3	46.5	19	76.2	0	62	244
109958	1	6	4	6530.323581	0	3	156	5	NA	NA	NA	NA	NA	NA	NA	NA	NA	NA	0	NA	NA
109959	2	80	2	12729.447	14164.37623	2	154	2.36	21.1	20	1768	105.5	31	7.4	8.2	97.5	39.4	NA	0	55	217
109960	1	59	4	8844.836547	9057.074341	1	164	5	3.2	78	6895.2	4.1	17	7.2	5.4	74.3	26.4	98.9	1	49	150
109961	2	50	4	10556.63454	10488.39485	1	160	5	8.6	149	13171.6	5.77	NA	NA	NA	81.5	32.8	112	0	NA	NA
109962	1	76	1	25773.24732	28282.80445	2	151	4.64	8.4	78	6895.2	10.77	25	7.5	8.3	90.6	29.2	117.2	0	40	160
109963	2	48	2	14610.37475	15253.87353	1	163	0.88	42.2	253	22365.2	16.68	10	7	3.9	66.9	24.2	89.7	0	118	173
109964	2	10	1	25308.78614	27382.04267	2	158	2.64	67.5	107	9458.8	63.08	NA	NA	NA	39.4	18.4	63.1	0	NA	NA
109965	1	10	2	2782.300161	2964.561827	1	167	1.18	9.1	146	12906.4	6.23	NA	NA	NA	29.7	16	56.8	0	NA	NA
109966	1	68	4	5300.704799	5619.638793	2	156	5	8.3	124	10961.6	6.69	NA	NA	NA	65.4	25.3	94.1	0	54	196
109967	1	2	1	12044.98895	14129.90408	1	165	0.83	NA	NA	NA	NA	NA	NA	NA	11.5	14.6	44.5	0	NA	NA
109968	1	47	3	19753.61809	20629.79695	2	161	NA	7.3	167	14762.8	4.37	14	7.3	4.8	84.5	30.4	106.5	0	40	212
109969	2	48	4	26036.72824	26822.66869	1	171	1.72	16070	226	19978.4	7110.62	40	6	6	NA	NA	NA	1	58	281
109970	2	0	2	8323.272314	8943.779646	1	172	NA	NA	NA	NA	NA	NA	NA	NA	10.2	NA	NA	NA	NA	NA
109971	2	58	2	11902.98932	13094.83952	2	170	1.08	3	46	4066.4	6.52	12	7.9	6.6	69.3	28.1	90.6	1	96	187
109972	2	41	3	15023.75538	16217.25083	1	170	0.12	7.5	126	11138.4	5.95	NA	NA	NA	72.7	31.1	102.1	0	NA	NA
109973	1	6	2	4549.114768	5210.811394	2	168	NA	18.5	21	1856.4	88.1	NA	NA	NA	22.4	15.7	54.1	0	NA	NA
109974	1	0	3	7037.380216	7872.776233	1	155	0.49	NA	NA	NA	NA	NA	NA	NA	10.4	NA	NA	NA	NA	NA
109975	2	39	2	26297.26947	27817.27985	1	159	5	10.9	127	11226.8	8.58	15	7.3	4.3	70.7	27.4	89.3	0	44	192
109976	1	58	2	7005.432026	7505.567657	1	152	0	5.4	207	18298.8	2.61	14	7.2	5.5	78.1	26.7	96.8	0	44	103
109977	2	53	4	19758.16783	22722.17729	1	152	NA	4.5	63	5569.2	7.14	13	7	4.9	58.6	24.7	85.3	0	76	218
109978	2	30	4	19206.47472	20882.725	1	162	3.18	8.7	136	12022.4	6.4	18	7.8	3.5	55.4	21.7	77.5	0	71	228
109979	2	31	4	16017.82325	16535.24863	1	159	4.19	1.7	31	2740.4	5.48	8	7.1	3.4	68.7	27.1	98.6	0	35	140
109980	1	18	1	13609.54966	13824.13555	2	150	3.68	23.4	213	18829.2	10.99	15	7.5	8.2	79.8	24.7	89.7	0	55	136
109981	2	68	4	2957.193502	3204.885238	2	164	1.1	146.9	188	16619.2	78.14	22	7.1	8	57	25.8	87.5	0	43	238
109982	2	7	4	16316.00138	16891.79259	1	167	NA	6.6	60	5304	11	NA	NA	NA	24.6	18	57.2	0	67	201
109983	1	7	1	32459.68017	35982.61957	2	169	5	5.3	66	5834.4	8.03	NA	NA	NA	27.4	15.9	58.5	0	68	134
109984	2	1	1	8167.136983	7909.333474	2	159	NA	NA	NA	NA	NA	NA	NA	NA	11.5	NA	NA	0	NA	NA
109985	2	9	1	20552.53459	22956.44026	2	172	1.24	NA	NA	NA	NA	NA	NA	NA	33.3	16.7	58.8	0	NA	NA
109986	1	80	1	7536.130269	0	2	158	1.66	NA	NA	NA	NA	NA	NA	NA	NA	NA	NA	0	NA	NA
109987	2	59	1	52136.54878	56881.22423	2	164	5	NA	NA	NA	NA	18	5.8	4.9	58	23.2	76.6	0	55	150
109988	2	6	1	16355.39472	18630.63698	2	164	4.25	11	106	9370.4	10.38	NA	NA	NA	22.4	15.7	NA	0	38	140
109989	1	3	4	9423.369432	10374.27145	1	164	NA	NA	NA	NA	NA	NA	NA	NA	17.1	15.4	NA	0	NA	NA
109990	1	66	2	7086.70958	7334.97475	1	172	0.74	4.9	183	16177.2	2.68	10	7.8	5.8	73.5	26.4	99.5	1	55	134
109991	1	50	1	205108.3464	231057.4296	2	153	2.47	17.2	212	18740.8	8.11	14	6.7	7	89.8	29.1	97.4	0	49	178
109992	1	55	2	17021.39595	19124.834	1	172	3.79	497	212	18740.8	234.43	29	6.9	8.7	89.4	28.2	102.7	0	53	192
109993	1	1	1	27685.32532	32392.68333	2	162	5	NA	NA	NA	NA	NA	NA	NA	11.6	NA	NA	0	NA	NA
109994	2	73	1	74939.24174	79444.07356	1	165	2.83	7.5	126	11138.4	5.95	NA	NA	NA	92.8	35.3	110	1	35	177
109995	1	12	2	5888.856866	0	2	150	2.41	NA	NA	NA	NA	NA	NA	NA	NA	NA	NA	0	NA	NA
109996	2	4	1	15800.25851	17650.19156	1	156	NA	20.2	74	6541.6	27.3	NA	NA	NA	26.5	21.8	66.7	0	NA	NA
109997	1	27	4	20065.18138	23088.61288	1	172	5	27.6	164	14497.6	16.83	9	7.4	5.4	105.8	34.1	121.1	1	48	168
109998	2	11	1	25104.68303	27035.79328	2	158	3.01	2.8	19	1679.6	14.74	NA	NA	NA	31.7	16.5	56.2	0	53	145
109999	1	47	1	9292.380758	9537.452351	2	155	2.55	23	156	13790.4	14.74	23	6.9	9.2	163	55.3	151.9	1	42	142
110000	2	12	4	9305.192481	0	1	166	1.04	NA	NA	NA	NA	NA	NA	NA	NA	NA	NA	0	NA	NA
110001	2	7	1	12657.70201	14229.34711	2	168	2.52	9.2	97	8574.8	9.48	NA	NA	NA	27.6	17.7	60.7	0	57	122
110002	1	16	4	8685.615405	8626.895228	2	150	3.88	3.1	30	2652	10.33	17	7.5	4.2	52.5	18.3	68	0	54	134
110003	2	16	2	9367.165741	9557.498422	2	172	3.4	5.3	92	8132.8	5.76	8	7.5	4.6	54.8	18.2	69.2	0	55	176
110004	2	20	4	41959.0953	45151.22931	1	169	5	5.7	129	11403.6	4.42	9	7.8	5.8	48.8	22.1	73.4	0	58	151
110005	2	45	2	7492.474889	8439.159538	2	151	0.95	2186	56	4950.4	3903.57	44	7	7	60.9	24.5	81	1	56	118
110006	2	80	1	23127.55837	26811.18047	1	158	1.46	20.2	141	12464.4	14.33	17	6	5.6	62.2	25.6	92	0	79	200
110007	2	63	1	27985.51088	32591.01233	2	159	1.06	27.6	64	5657.6	43.13	38	7.1	7.2	93.7	40.8	127.5	1	34	156
110008	2	14	4	24215.30796	25867.46787	2	160	1.28	6.3	120	10608	5.25	9	7.2	5.9	64	27.2	94	0	51	134
110009	1	16	4	16863.33278	17573.25395	1	165	0.53	33.4	147	12994.8	22.72	10	7.4	5.5	55.3	21	70.4	0	34	135
110010	2	55	1	93070.25151	101338.4408	1	156	5	0.9	24	2121.6	3.75	12	7	3	71.9	23.8	91	0	58	163
110011	1	25	3	12632.69012	13379.95581	2	164	1.59	152	196	17326.4	77.55	17	7.7	7.8	94.2	28.9	NA	0	23	149
110012	2	56	1	62624.79396	61399.54641	2	158	4.93	5.4	84	7425.6	6.43	23	7.2	4.1	87.6	32.4	99.5	0	73	146
110013	2	4	1	23848.7195	25684.78752	1	159	2.25	8	56	4950.4	14.29	NA	NA	NA	13.8	14.9	NA	0	NA	NA
110014	2	11	1	22300.22216	25036.92429	1	157	1.42	4.2	38	3359.2	11.05	NA	NA	NA	66.4	30.8	85.8	0	42	125
110015	2	52	3	16241.83647	16056.12073	1	155	1.52	2.1	43	3801.2	4.88	14	6.6	5.7	75.7	31.3	89	0	45	172
110016	2	29	2	13778.11926	14779.48116	2	154	0.73	7.6	244	21569.6	3.11	12	7.1	2.6	51.4	19.7	69.5	0	48	133
110017	1	6	2	6013.254833	6526.230099	1	168	1	4.3	95	8398	4.53	NA	NA	NA	25.6	16.9	55.5	0	58	112
110018	2	20	1	76582.71115	81062.26868	1	157	1.99	22.9	364	32177.6	6.29	8	7.2	4.4	49.4	17.2	69.9	0	66	165
110019	1	11	4	3851.654718	4007.780053	2	150	NA	1.9	59	5215.6	3.22	NA	NA	NA	67.1	29.4	89.1	0	NA	NA
110020	2	16	3	14944.61531	16067.97458	1	162	1.74	3.1	65	5746	4.77	12	7.3	3.6	64.5	24.5	80.2	0	86	192
110021	2	25	2	27723.40696	30527.85692	2	157	0.78	24.8	265	23426	9.36	11	7	3.5	45.4	17.9	68.7	0	71	157
110022	2	16	1	15870.19167	16629.37098	1	170	1.53	15.5	168	14851.2	9.23	9	7.5	4	52.6	20.4	70.2	0	63	150
110023	2	62	1	35692.50071	38999.17616	2	151	1.88	8.4	104	9193.6	8.08	18	7	4.8	79.7	28.1	89.5	0	59	225
110024	1	9	4	4883.847511	5414.528816	1	149	NA	9.8	194	17149.6	5.05	NA	NA	NA	51.5	28.8	82.7	0	NA	NA
110025	1	0	3	4558.096866	5062.095743	1	156	0.04	NA	NA	NA	NA	NA	NA	NA	9.8	NA	NA	NA	NA	NA
110026	1	6	2	4087.294421	4589.427041	2	170	NA	13.4	139	12287.6	9.64	NA	NA	NA	25	15.8	56.3	0	55	168
110027	2	22	1	44617.59922	47961.82858	2	163	2.79	15.5	352	31116.8	4.4	11	7.1	4.8	65.1	24.8	81.9	0	48	187
110028	2	23	4	13004.38033	14497.75548	2	156	0.99	12.1	70	6188	17.29	8	7.7	3.7	53	19.2	70	0	44	107
110029	1	42	3	15810.48176	15885.36642	2	168	5	26.1	233	20597.2	11.2	14	7.2	6.2	99.5	31.9	106.9	0	39	155
110030	2	27	2	39993.23213	43392.82655	2	149	1.09	4.9	54	4773.6	9.07	10	7.2	3.6	62.9	21.3	77.6	0	66	146
110031	2	5	1	25629.77732	28474.99819	2	169	5	6.1	76	6718.4	8.03	NA	NA	NA	24.3	17.4	57.5	0	NA	NA
110032	2	80	1	29049.63006	0	1	168	NA	NA	NA	NA	NA	NA	NA	NA	NA	NA	NA	0	NA	NA
110033	2	61	1	26641.29736	29707.23798	2	172	0	7.6	23	2033.2	33.04	NA	NA	NA	NA	NA	NA	0	NA	NA
110034	2	35	2	7063.68194	7477.412123	1	171	0.59	9.5	205	18122	4.63	NA	NA	NA	109	40.6	119.8	0	NA	NA
110035	2	27	1	55279.0842	58809.46009	2	159	1.44	22.4	317	28022.8	7.07	8	6.7	5.2	146.4	53.7	123.9	0	35	177
110036	2	50	1	18726.56116	20578.67756	2	166	1.92	7	62	5480.8	11.29	NA	NA	NA	85.4	29.9	101.6	0	66	205
110037	1	69	2	4016.892912	4262.436928	2	154	NA	19.5	221	19536.4	8.82	23	6.2	7.5	91.5	39.2	121.1	0	48	119
110038	2	58	4	11463.36586	11787.80831	1	159	4.14	17.4	67	5922.8	25.97	23	7.3	5.2	54.7	25.7	91.4	0	60	209
110039	1	0	3	7165.459522	7975.586019	1	157	1.06	NA	NA	NA	NA	NA	NA	NA	4.4	NA	NA	NA	NA	NA
110040	1	28	1	109078.906	128578.1292	1	158	0.82	2.1	49	4331.6	4.29	17	7	6.1	60.4	18.8	70.7	0	43	128
110041	2	44	4	62781.97417	65870.3895	2	165	3.49	19.1	277	24486.8	6.9	11	6.4	5	116.6	53.2	122.4	0	46	242
110042	2	62	4	13815.03058	13998.76655	1	165	2.77	6.6	81	7160.4	8.15	22	6.6	3.3	82.6	34.8	101.9	0	77	238
110043	1	37	2	5016.193012	5416.565096	1	152	3.6	17.3	481	42520.4	3.6	13	7.4	5.4	93.7	28.9	99.2	0	41	181
110044	2	15	1	50209.36174	52374.52363	1	153	2.01	6.1	84	7425.6	7.26	15	7	5	59.1	21.6	74.2	0	54	155
110045	2	69	1	33056.73261	43928.1281	2	153	NA	16.8	107	9458.8	15.7	20	6.3	7.1	83.7	34.7	114	0	63	181
110046	1	0	1	6786.160301	7204.086139	2	158	1.26	NA	NA	NA	NA	NA	NA	NA	6.7	NA	NA	NA	NA	NA
110047	2	2	4	11029.66345	12882.53675	1	163	4.08	NA	NA	NA	NA	NA	NA	NA	12.1	16.5	44.6	0	NA	NA
110048	2	14	2	3227.860438	3374.604683	2	149	NA	60.6	359	31735.6	16.88	NA	NA	NA	52.6	18.5	65.7	0	NA	NA
110049	2	14	2	23808.97951	25684.21082	2	157	NA	18.8	193	17061.2	9.74	9	7	4.4	113.7	37.3	124.5	0	43	171
110050	2	71	2	4622.998202	0	1	150	1.06	NA	NA	NA	NA	NA	NA	NA	NA	NA	NA	1	NA	NA
110051	1	0	2	2180.647275	2360.71495	2	163	NA	NA	NA	NA	NA	NA	NA	NA	9.1	NA	NA	NA	NA	NA
110052	1	42	3	41355.60671	45366.68048	1	160	NA	9.2	124	10961.6	7.42	24	7.3	5	91.3	30.9	111.7	0	42	169
110053	1	2	2	5927.57749	6609.0943	2	172	0.94	NA	NA	NA	NA	NA	NA	NA	15.4	16.9	49.2	0	NA	NA
110054	1	44	4	25764.38177	27879.9045	2	149	NA	3.2	106	9370.4	3.02	17	6.7	6.1	73.5	29.4	97.5	0	47	223
110055	1	70	4	7748.207307	8045.77719	2	163	2	4	120	10608	3.33	15	7.3	7	84.3	29.2	107.4	0	55	202
110056	1	63	1	38817.26057	41705.76251	2	168	NA	8	197	17414.8	4.06	15	6.4	4.5	84.1	28.5	96.8	0	59	146
110057	1	69	2	3140.356692	3234.148553	1	150	5	9.3	200	17680	4.65	18	7	4.9	123.5	38.4	129.7	1	32	140
110058	2	5	2	17698.13388	19985.79306	2	157	0.78	NA	NA	NA	NA	NA	NA	NA	17.2	14.3	46.2	0	NA	NA
110059	1	38	1	74575.02687	80818.72711	2	169	5	5.4	132	11668.8	4.09	22	7.1	6.3	89.4	25.5	95.8	0	78	188
110060	2	50	2	7465.206358	0	1	168	2.82	NA	NA	NA	NA	NA	NA	NA	NA	NA	NA	0	NA	NA
110061	1	61	4	15683.01586	17360.73724	1	154	2.32	19.6	266	23514.4	7.37	12	7.8	8	81.1	29.4	108.1	0	41	278
110062	2	40	2	17853.60948	18052.6811	1	164	3.25	10	95	8398	10.53	16	7.3	2	71.9	25.8	95.5	0	50	154
110063	2	18	2	3886.245638	4204.73603	2	168	0.4	1.9	38	3359.2	5	9	7.2	4	74.2	27.1	85.1	0	53	107
110064	1	65	1	120025.2223	141124.5408	1	169	5	8.9	130	11492	6.85	18	8	4.5	69.7	23.6	91.7	1	40	203
110065	1	60	1	18336.10918	17585.77345	1	155	3.18	12.3	177	15646.8	6.95	18	7.1	6.9	80.5	26.8	96.2	0	80	188
110066	1	14	1	90757.71842	109116.8799	2	162	2.96	4	110	9724	3.64	9	7.2	7.7	80	24.3	84.6	0	36	124
110067	1	25	1	26840.23075	31551.46718	2	164	1.2	5.2	93	8221.2	5.59	14	7	5.1	74.3	22.8	85.4	0	51	155
110068	2	77	1	129020.0851	153702.7728	2	162	NA	15.6	160	14144	9.75	22	7	3.8	58.8	23.3	93.8	0	121	259
110069	2	10	2	8585.282299	9061.083919	2	157	0.8	20	111	9812.4	18.02	NA	NA	NA	50.7	22.3	73.8	0	NA	NA
110070	2	41	1	20105.30969	21205.535	2	164	1.67	10.9	254	22453.6	4.29	15	7.1	4.4	114	40.2	126.8	1	41	139
110071	1	59	2	10314.25853	11534.72535	1	158	2.37	8.2	190	16796	4.32	22	6.6	6.1	85.9	26.2	100	0	56	142
110072	2	15	2	5761.359305	6101.386722	2	163	0.1	68	328	28995.2	20.73	9	7	5.4	102.3	36.5	110	0	40	206
110073	2	45	4	24879.60804	0	1	151	1.38	NA	NA	NA	NA	NA	NA	NA	NA	NA	NA	0	NA	NA
110074	1	41	3	40054.3671	39307.21213	1	164	4.63	4.3	95	8398	4.53	13	6.9	5.1	89.6	29.1	99.1	0	41	203
110075	1	2	1	4386.846162	4866.407061	2	156	1.55	NA	NA	NA	NA	NA	NA	NA	15.4	17.4	51.8	0	NA	NA
110076	1	28	4	14989.7451	0	2	152	1.76	NA	NA	NA	NA	NA	NA	NA	NA	NA	NA	0	NA	NA
110077	2	6	4	4018.032782	4049.923985	2	163	1.2	30.4	258	22807.2	11.78	NA	NA	NA	24.2	17.3	52.4	0	60	148
110078	1	9	3	13062.81254	13879.75251	1	170	0.6	NA	NA	NA	NA	NA	NA	NA	27	18.8	66.6	0	NA	NA
110079	2	54	2	6465.932645	6858.205707	2	163	3.08	10.6	65	5746	16.31	9	7.5	4	83.5	37.2	106.9	0	69	190
110080	1	9	1	40045.38178	0	1	159	4.47	NA	NA	NA	NA	NA	NA	NA	NA	NA	NA	0	NA	NA
110081	1	65	2	4657.502677	4890.413259	1	150	0.92	25.3	210	18564	12.05	NA	NA	NA	157.4	50	157.4	1	NA	NA
110082	2	78	1	20061.38675	22514.94717	1	155	NA	1.2	15	1326	8	12	6.5	3.9	55.8	23	NA	0	48	229
110083	2	21	2	11128.80224	12362.00809	2	156	NA	125.3	326	28818.4	38.44	NA	NA	NA	61.5	25.2	81.1	0	NA	NA
110084	1	2	4	16001.89648	18115.18578	2	153	2.29	NA	NA	NA	NA	NA	NA	NA	17.9	18.4	58.2	0	NA	NA
110085	1	60	4	9705.455373	10905.20264	1	162	3.69	7.1	112	9900.8	6.34	17	7.8	7.4	79.8	29.8	104.3	0	45	222
110086	1	7	2	16023.91477	17730.14383	2	157	0	6.4	129	11403.6	4.96	NA	NA	NA	26.9	16.6	57.6	0	74	194
110087	1	62	4	9257.172252	10167.67112	3	156	NA	31.1	281	24840.4	11.07	23	6.9	6.2	62.6	24.6	NA	0	40	150
110088	1	30	4	38434.58483	43322.31408	2	154	1.7	3	137	12110.8	2.19	14	6.9	8.2	131.6	44.6	127.8	0	29	209
110089	1	38	1	51559.40398	0	2	150	NA	NA	NA	NA	NA	NA	NA	NA	NA	NA	NA	0	NA	NA
110090	1	56	4	28434.95684	31670.06514	2	153	5	30.6	301	26608.4	10.17	11	6.3	8	103.6	34.7	117.2	0	39	186
110091	2	39	3	21576.99092	22630.42012	1	155	0.73	17.6	154	13613.6	11.43	11	7.5	5.1	70.4	29.3	103.2	0	52	164
110092	1	80	1	12058.71545	13899.5415	2	163	4.43	NA	NA	NA	NA	NA	NA	NA	NA	NA	NA	0	NA	NA
110093	2	30	2	19447.07168	20786.554	2	157	0.02	17.3	109	9635.6	15.87	14	7.3	5.6	44.8	19.9	74	0	59	170
110094	2	0	3	7014.131464	7337.043806	1	154	0.45	NA	NA	NA	NA	NA	NA	NA	7.9	NA	NA	NA	NA	NA
110095	1	14	2	5675.278365	6066.027878	2	163	NA	6.7	144	12729.6	4.65	9	7.4	4.2	48.3	18.1	67.3	0	53	183
110096	1	66	2	5954.965872	6163.583228	1	168	0	1.5	84	7425.6	1.79	NA	NA	NA	61.2	22.1	82.2	0	NA	NA
110097	2	9	4	16861.29608	18587.84919	1	164	1.42	5	38	3359.2	13.16	NA	NA	NA	42.7	22.9	71.8	0	66	163
110098	1	21	3	23111.64417	26061.50549	1	170	NA	2.2	40	3536	5.5	7	7.8	4.5	104.8	30.6	108.5	0	62	155
110099	2	11	2	17559.40286	18894.09849	1	172	4.9	42.6	107	9458.8	39.81	NA	NA	NA	75.4	30.9	86.1	0	59	149
110100	2	80	1	23242.72366	0	3	156	1.6	NA	NA	NA	NA	NA	NA	NA	NA	NA	NA	1	NA	NA
110101	1	14	2	13993.06115	14943.08808	1	163	0.88	7.4	218	19271.2	3.39	8	7.7	5.1	62.1	21.1	67.1	0	50	148
110102	2	45	3	38304.01991	42721.43271	1	169	2.72	49.7	199	17591.6	24.97	12	7.5	3.4	93.7	35.6	109.2	0	34	190
110103	1	80	1	35452.72524	43567.62939	1	161	4.98	9.1	90	7956	10.11	21	6.2	5.8	63	23	89.3	0	44	142
110104	2	13	1	15248.66136	16260.25781	2	167	1.46	31.9	192	16972.8	16.61	NA	NA	NA	29.3	15.1	NA	0	NA	NA
110105	2	25	2	16067.63487	17354.4483	2	165	2.06	3.7	138	12199.2	2.68	11	7	4.1	53.8	21.4	72.9	0	76	146
110106	1	7	4	10053.26905	10949.04874	1	162	2.2	8.2	110	9724	7.45	NA	NA	NA	45.2	24.8	75.4	0	45	122
110107	2	72	2	21572.35754	23892.02406	2	157	NA	6.2	120	10608	5.17	12	6.3	5.8	79.4	30.9	109.9	0	48	178
110108	2	4	4	8455.009744	9497.657035	1	156	NA	NA	NA	NA	NA	NA	NA	NA	16.4	14.9	48	0	NA	NA
110109	2	17	1	9721.342386	10245.29083	2	151	2.44	11.1	301	26608.4	3.69	9	7	4.8	56.3	22.9	75.4	0	78	192
110110	2	3	2	18246.31189	0	2	157	0.54	NA	NA	NA	NA	NA	NA	NA	NA	NA	NA	0	NA	NA
110111	2	11	2	10492.28849	10832.47596	1	163	1.04	47.6	81	7160.4	58.77	NA	NA	NA	44	19.1	63.7	0	60	147
110112	2	36	4	18014.33273	19343.26251	2	165	5	2.4	26	2298.4	9.23	16	6.8	5.2	71.1	28.6	96.2	0	54	171
110113	1	9	4	9248.023542	10253.63723	1	159	NA	5.2	115	10166	4.52	NA	NA	NA	50.7	21.6	84.5	0	50	233
110114	2	44	1	47365.92877	47421.36862	2	163	4.62	0.6	15	1326	4	10	6.7	4.7	71.2	27	85	0	70	155
110115	2	4	1	13957.00176	14976.24777	1	155	0.91	17.9	18	1591.2	99.44	NA	NA	NA	17.4	16.8	50.8	0	NA	NA
110116	2	35	1	40145.23149	40740.93024	2	159	3.11	1	13	1149.2	7.69	12	7.3	4	86.9	31.7	105.7	0	56	182
110117	1	24	2	13217.56874	13929.35112	2	163	NA	0.8	19	1679.6	4.21	10	7.2	5.2	54.4	19.6	77.3	0	62	239
110118	1	37	1	86045.57168	92005.41106	1	158	0.73	1.6	48	4243.2	3.33	7	6.7	4.6	64.2	21.8	75	0	41	152
110119	1	14	4	10477.41467	0	3	156	5	NA	NA	NA	NA	NA	NA	NA	NA	NA	NA	0	NA	NA
110120	2	34	1	55278.29785	56409.714	2	158	1.1	32.8	255	22542	12.86	15	7.8	6	98.8	37.8	117.2	0	41	164
110121	2	33	1	19249.91672	19284.34011	2	169	1.15	NA	NA	NA	NA	NA	NA	NA	71.7	29.1	NA	0	NA	NA
110122	2	13	2	6756.342257	0	2	152	0.89	NA	NA	NA	NA	NA	NA	NA	NA	NA	NA	0	NA	NA
110123	2	28	1	69195.93791	74030.31716	2	166	4.45	17.3	104	9193.6	16.63	14	6.7	4.9	120	43.3	131.2	0	39	217
110124	2	55	4	7742.700397	7824.545795	2	168	1.6	5.1	90	7956	5.67	NA	NA	NA	84.2	39.1	107.8	1	NA	NA
110125	2	60	4	14482.85015	15168.25951	2	158	1.7	8.5	185	16354	4.59	22	6.4	5.1	82.7	32.5	100.5	0	73	231
110126	2	1	2	3910.491298	0	2	163	1.29	NA	NA	NA	NA	NA	NA	NA	NA	NA	NA	0	NA	NA
110127	2	48	4	28884.31625	28942.99109	2	161	2.89	7.3	110	9724	6.64	7	7.2	4.8	71.9	27.3	87.2	0	53	174
110128	1	48	1	23293.21935	25546.86052	2	150	2.44	13.5	208	18387.2	6.49	16	8.2	6.1	88.6	31.7	103.2	1	50	135
110129	1	52	2	8313.818675	8782.95256	1	171	0.24	120.5	228	20155.2	52.85	12	6.5	6	125.8	42.7	139.6	0	45	173
110130	2	54	1	36467.02843	39176.62041	2	149	1.1	28.8	63	5569.2	45.71	12	7.3	3.6	71	27.7	97.2	0	57	181
110131	1	69	2	11684.66808	12587.4955	2	157	0.8	3.4	59	5215.6	5.76	12	6.6	5.8	63	19.1	79.1	0	54	128
110132	2	10	4	4370.878204	5339.651096	1	162	0.88	2.5	19	1679.6	13.16	NA	NA	NA	35.9	17.3	65.1	0	38	135
110133	1	13	3	23296.32109	25353.60434	1	162	1.45	8.1	94	8309.6	8.62	12	7.7	3.7	45.1	21.1	76.5	0	61	188
110134	1	49	1	25264.58052	27211.58965	1	165	1.19	20.4	259	22895.6	7.88	18	6.5	7.7	77.9	25.4	102.8	0	53	268
110135	1	40	4	73663.65467	76954.47247	2	155	5	3.7	57	5038.8	6.49	17	7.1	3.6	91.8	27.8	99.3	0	54	217
110136	1	38	1	24207.79983	26552.55643	2	156	1.88	6.1	168	14851.2	3.63	11	7	5	65.9	23	82	0	64	179
110137	1	52	4	7711.172228	8254.435268	2	151	1.92	17.3	203	17945.2	8.52	17	7.1	4.1	72.5	24.5	92.5	0	51	138
110138	2	1	4	4605.441866	5420.273161	1	170	1.35	NA	NA	NA	NA	NA	NA	NA	9.8	NA	NA	0	NA	NA
110139	1	41	4	27065.17493	29803.61814	3	156	5	22.7	298	26343.2	7.62	15	7.4	6	105.8	36.3	123.9	0	42	191
110140	1	7	1	6837.791959	8104.467097	1	150	0.59	3.6	60	5304	6	NA	NA	NA	22.7	18.1	57.5	0	NA	NA
110141	1	7	3	21869.94456	23120.3484	2	154	1.31	6.4	97	8574.8	6.6	NA	NA	NA	35.2	20.9	68.3	0	55	151
110142	1	61	4	3929.592098	4137.29153	1	171	5	83.4	79	6983.6	105.57	10	7.4	4.2	90.3	31.9	108.5	1	32	160
110143	1	12	1	35336.00105	37949.18897	1	158	0.73	15.6	142	12552.8	10.99	12	6.6	5.5	47.8	20.3	71.4	0	44	125
110144	2	50	4	5480.734953	5600.420487	1	158	NA	8.7	92	8132.8	9.46	11	7.1	5	77.3	29.8	86	0	62	237
110145	2	13	4	7675.267469	8286.821237	1	149	4.31	12.6	78	6895.2	16.15	NA	NA	NA	60.3	25.1	80.2	0	NA	NA
110146	1	16	3	10760.89562	0	2	169	NA	NA	NA	NA	NA	NA	NA	NA	NA	NA	NA	0	NA	NA
110147	2	60	3	20238.74036	21019.91452	1	160	3.4	19.8	136	12022.4	14.56	18	6.5	6	83.1	37.3	102.2	0	59	176
110148	1	14	1	50641.81737	53029.93303	1	164	1.67	3.4	135	11934	2.52	17	6.8	5.2	67	21.5	71.5	0	48	166
110149	1	1	2	5647.100275	6130.26607	2	170	0.68	NA	NA	NA	NA	NA	NA	NA	13.1	NA	NA	0	NA	NA
110150	1	2	2	6477.614557	7097.891168	1	172	0.09	NA	NA	NA	NA	NA	NA	NA	14.8	15.7	48.4	0	NA	NA
110151	2	63	4	5300.35993	5619.434472	2	169	5	4.6	48	4243.2	9.58	20	6.9	5.3	83.3	32.8	110	1	46	179
110152	2	3	4	8556.055701	9807.45768	2	167	0.74	11.7	49	4331.6	23.88	NA	NA	NA	13.6	16.4	50.3	0	NA	NA
110153	1	70	4	7880.414648	8381.393729	2	154	3.65	4.6	73	6453.2	6.3	20	7.4	4.2	59.5	23.4	88	0	55	184
110154	2	14	2	9829.527955	10167.31993	2	170	1.63	25	240	21216	10.42	8	7	3.1	45.7	18.4	70.7	0	46	192
110155	1	22	2	9980.566942	10750.103	2	151	1.72	7.3	262	23160.8	2.79	10	7.3	5.1	90.3	25.7	90	0	39	124
110156	2	1	1	4950.734915	5831.371224	2	156	0.47	NA	NA	NA	NA	NA	NA	NA	11.3	NA	NA	0	NA	NA
110157	1	51	4	7188.54101	0	1	151	5	NA	NA	NA	NA	NA	NA	NA	NA	NA	NA	0	NA	NA
110158	1	1	1	12103.83034	12307.22548	2	158	3.25	NA	NA	NA	NA	NA	NA	NA	13	NA	NA	0	NA	NA
110159	1	45	1	114838.9423	125290.688	1	165	1.78	1.6	36	3182.4	4.44	6	7	5.2	75.2	22.8	85	0	59	204
110160	1	13	1	13000.12764	13870.30962	1	162	1.37	17.4	213	18829.2	8.17	11	7	4	45.4	18.6	66.6	0	48	154
110161	2	52	2	18628.09588	20718.92178	1	172	0.59	7.8	43	3801.2	18.14	12	7	5.3	91.6	35.2	107.8	0	49	212
110162	1	15	4	6729.783306	7145.1072	2	154	2.39	8.3	158	13967.2	5.25	15	7.7	6.2	66	21.6	82.2	0	48	160
110163	2	13	4	12735.2947	13253.69947	1	164	0.92	6.2	157	13878.8	3.95	8	7.2	3.5	72	26.1	86.7	0	63	180
110164	2	1	1	28036.2337	33359.19324	1	164	1.22	NA	NA	NA	NA	NA	NA	NA	13.6	NA	NA	0	NA	NA
110165	1	54	1	12324.64626	12627.13082	2	149	3.04	5.1	70	6188	7.29	11	7	7.5	177.7	55	154.1	0	39	181
110166	2	16	2	8805.84252	9019.683087	1	158	1.69	9	145	12818	6.21	11	6.9	4.2	60	24.2	71.6	0	59	112
110167	2	29	2	4330.450003	4591.934081	1	150	1.01	25.3	316	27934.4	8.01	8	6.5	5.6	102.3	40.5	127.8	0	55	168
110168	2	54	2	25582.03138	26548.7456	1	159	4.91	10.5	135	11934	7.78	18	7.9	6.6	75.1	31.1	95.1	0	45	259
110169	1	30	1	19983.52901	22754.8675	2	166	1.52	15.2	283	25017.2	5.37	14	7.4	6.5	102.6	34.7	105.9	0	45	243
110170	1	4	4	8565.666383	9654.778398	1	162	5	8.4	98	8663.2	8.57	NA	NA	NA	14.6	14.9	48	0	NA	NA
110171	2	22	2	8679.02451	9447.807682	2	152	0.47	3.1	61	5392.4	5.08	11	7.2	2.9	57.9	21.3	75.2	0	87	162
110172	2	53	4	23238.10871	24870.19248	2	160	1.44	9.4	50	4420	18.8	13	6.9	4.8	65.5	28.1	97.7	0	48	180
110173	1	27	3	11578.29572	12985.23883	1	170	2.39	11.8	161	14232.4	7.33	19	7.2	6.8	73.7	23.7	90.2	0	41	180
110174	1	25	4	16674.74327	17661.10988	2	169	2.32	2.6	85	7514	3.06	12	7.7	6.2	86.9	26.8	88.8	0	48	142
110175	1	30	3	21634.68495	23420.39408	2	166	1.98	15.5	196	17326.4	7.91	22	7.7	5.3	107.2	34.5	111.3	0	42	149
110176	2	38	1	60307.14383	63778.6853	2	169	3.18	1678	121	10696.4	1386.78	14	7.4	6.3	85.9	32.9	NA	0	54	223
110177	2	5	2	6823.080468	7557.593762	1	156	1.93	3.8	40	3536	9.5	NA	NA	NA	16.1	14.2	50.6	0	NA	NA
110178	2	57	1	34410.77564	34563.83165	2	168	5	4.7	106	9370.4	4.43	17	6.3	4.6	64.9	25.4	89.5	0	41	195
110179	2	9	1	12657.70201	14229.34711	2	168	2.52	4.1	15	1326	27.33	NA	NA	NA	34.6	19.2	62.7	0	40	171
110180	1	80	1	27442.79671	31041.69074	2	164	NA	3.8	49	4331.6	7.76	11	6.3	5.4	79.2	23.4	98.6	0	49	127
110181	2	12	1	13604.08963	14507.27337	2	151	5	2.5	25	2210	10	NA	NA	NA	29.2	15.4	56.4	0	NA	NA
110182	2	61	1	55267.72005	54193.98411	2	159	2.48	0.9	18	1591.2	5	23	7.1	7.4	134.3	48.6	129.8	0	50	267
110183	1	4	3	15029.87685	17472.60641	1	155	1.95	1.9	11	972.4	17.27	NA	NA	NA	14.9	15.7	49.4	0	NA	NA
110184	2	59	4	10516.43943	10832.72902	1	149	2.25	7.3	68	6011.2	10.74	9	7.3	5.8	62.4	26.9	94.1	0	61	233
110185	2	80	1	10884.09132	12720.73882	2	167	2.46	6.5	106	9370.4	6.13	20	5.8	3.9	78.6	30	118.3	1	53	141
110186	2	27	2	11681.86049	12875.12168	1	158	0.85	13.5	279	24663.6	4.84	9	6.5	3.1	74.8	31.9	98.1	0	55	185
110187	2	58	2	6442.42011	6907.204522	2	163	0	106.2	73	6453.2	145.48	16	7	4.4	124.9	44	112.1	0	50	217
110188	2	63	2	9969.66924	10453.65282	1	172	1.84	7.1	139	12287.6	5.11	12	7.3	4.2	73.3	28.3	99.5	0	61	267
110189	2	0	1	7691.709547	7857.335381	1	155	1.14	NA	NA	NA	NA	NA	NA	NA	6.8	NA	NA	NA	NA	NA
110190	2	19	1	12701.59079	12635.71922	2	168	2.24	7.3	91	8044.4	8.02	8	7.1	3.2	66.8	23.9	79.4	0	62	167
110191	1	80	1	21543.34316	24956.81204	1	158	NA	9.7	90	7956	10.78	18	6.8	6.1	55.5	19.1	77.8	0	46	146
110192	1	9	1	27783.35231	31290.15653	2	165	4.81	8.5	53	4685.2	16.04	NA	NA	NA	52.9	23.5	86	0	36	115
110193	2	18	4	11365.16398	0	1	164	0.83	NA	NA	NA	NA	NA	NA	NA	NA	NA	NA	0	NA	NA
110194	2	74	1	38956.55942	43051.70466	2	157	1.41	5.6	81	7160.4	6.91	18	7	4.9	101.2	38.5	126.1	1	57	219
110195	1	14	4	10880.06272	12180.17958	2	166	1.87	14.8	160	14144	9.25	9	7.2	6.7	79.7	25.5	90.4	0	47	99
110196	1	67	2	8007.727888	8571.700781	2	172	1.46	32.3	264	23337.6	12.23	7	7.1	9	79	28.2	101.2	0	52	158
110197	1	10	4	16734.20859	0	2	157	0	NA	NA	NA	NA	NA	NA	NA	NA	NA	NA	0	NA	NA
110198	1	35	3	36524.00939	0	2	166	NA	NA	NA	NA	NA	NA	NA	NA	NA	NA	NA	0	NA	NA
110199	1	17	1	43452.72768	45510.58134	1	159	5	16	268	23691.2	5.97	12	7.2	3.9	88.2	29	95.4	0	42	107
110200	2	60	2	11213.83322	12035.65735	1	156	1.17	152	122	10784.8	124.59	15	7.3	5.2	83.8	28.6	101.7	1	51	197
110201	1	37	1	78520.43198	82185.13616	1	155	5	9	195	17238	4.62	NA	NA	NA	135.6	40.8	127.9	0	NA	NA
110202	1	8	4	5939.925679	6418.694455	2	164	1.1	6.1	143	12641.2	4.27	NA	NA	NA	57.5	26.7	87.8	0	39	192
110203	1	12	4	28676.83791	31577.97424	3	156	5	5.6	141	12464.4	3.97	12	6.9	4	67.5	26.1	81.5	0	45	146
110204	1	70	1	12891.3582	13846.51596	2	149	5	10.3	223	19713.2	4.62	15	7	6.2	80.9	26.8	106.7	0	110	198
110205	1	13	3	27350.39507	30271.87572	1	162	4.2	10.6	139	12287.6	7.63	13	8.1	3.7	52.9	19.3	68	0	65	163
110206	1	37	4	17316.81616	18269.27861	2	163	1.01	37.7	489	43227.6	7.71	8	7	5.9	112.9	32.9	113.5	0	51	234
110207	2	52	4	13762.34714	14389.82456	1	164	NA	5.8	65	5746	8.92	9	7	4.3	66.3	26.8	93.4	1	45	242
110208	2	57	4	8459.076073	8679.000662	2	152	2.61	35.4	397	35094.8	8.92	9	7.3	5.3	111.8	37.9	124.2	0	51	216
110209	2	5	1	38094.67084	41027.50782	1	166	2.85	106	91	8044.4	116.48	NA	NA	NA	17.3	13.3	51.4	0	NA	NA
110210	1	0	4	4168.280715	4629.176755	2	154	0.62	NA	NA	NA	NA	NA	NA	NA	7	NA	NA	NA	NA	NA
110211	2	43	1	29495.83129	30637.27429	1	164	1.81	4.9	79	6983.6	6.2	13	6.9	4.2	63.2	21.2	80.4	0	69	189
110212	2	2	1	20863.79559	22771.09825	1	159	5	NA	NA	NA	NA	NA	NA	NA	12.8	17.9	47.2	0	NA	NA
110213	2	25	4	59664.79484	62227.3007	1	155	2.15	5.9	164	14497.6	3.6	14	7.5	4.2	68.4	25.2	92.5	0	53	250
110214	2	32	2	19548.83499	20516.5127	1	163	1.82	9.9	218	19271.2	4.54	14	10	3.1	58.9	20.8	71.2	0	37	153
110215	2	0	2	7320.011336	7909.35379	1	172	NA	NA	NA	NA	NA	NA	NA	NA	10.1	NA	NA	NA	NA	NA
110216	1	10	1	15954.19456	17014.23695	1	157	1.02	1	27	2386.8	3.7	NA	NA	NA	41.9	19	69.9	0	66	149
110217	2	60	4	34546.99418	37035.05198	1	156	5	5.4	103	9105.2	5.24	15	7.2	5.2	71.5	26.6	97	0	100	259
110218	2	28	4	24426.87356	26321.97144	1	156	3.27	8.5	169	14939.6	5.03	10	7.5	4.3	55.8	23.5	83.5	0	60	127
110219	1	2	1	22279.3945	25592.15169	1	165	3.04	NA	NA	NA	NA	NA	NA	NA	13.2	15.6	46.6	0	NA	NA
110220	1	0	4	6581.611041	7225.239412	1	165	1.74	NA	NA	NA	NA	NA	NA	NA	3.8	NA	NA	NA	NA	NA
110221	1	80	1	13031.94782	15899.30204	2	152	4.88	2.5	90	7956	2.78	20	6.5	5.5	NA	NA	NA	0	79	143
110222	1	18	1	94114.18486	98638.39579	2	165	NA	8.1	117	10342.8	6.92	NA	NA	NA	65.1	20.1	74.2	0	NA	NA
110223	1	71	1	49243.50414	50960.42748	1	151	NA	9.6	296	26166.4	3.24	20	6.8	7	96.2	31.1	112.6	0	42	128
110224	2	34	3	26932.6184	28637.71526	2	160	0.77	12.9	215	19006	6	14	7	5.8	91.9	36.2	115.3	0	39	184
110225	1	17	2	14106.25011	15443.75588	1	163	3.3	5.8	183	16177.2	3.17	8	6.9	5.2	149	47.9	132.1	0	58	190
110226	2	26	2	39179.32171	42481.52558	2	157	2.07	5.4	84	7425.6	6.43	12	7.1	4.8	93.8	29.4	94.2	0	48	182
110227	2	7	1	25308.78614	27382.04267	2	158	1.18	51.2	36	3182.4	142.22	NA	NA	NA	22	14.9	54.8	0	61	148
110228	1	44	2	19449.0118	20051.18624	1	164	5	6.8	237	20950.8	2.87	17	7.4	8.6	114.9	36.1	118.7	0	67	274
110229	2	9	1	59374.50292	0	1	172	5	NA	NA	NA	NA	NA	NA	NA	NA	NA	NA	0	NA	NA
110230	1	6	4	2847.318692	0	2	156	3.5	NA	NA	NA	NA	NA	NA	NA	NA	NA	NA	0	NA	NA
110231	1	43	2	21735.23768	0	1	163	NA	NA	NA	NA	NA	NA	NA	NA	NA	NA	NA	0	NA	NA
110232	1	62	2	1955.477164	2089.693716	2	150	1.08	16.8	130	11492	12.92	NA	NA	NA	126.1	51.2	NA	1	70	199
110233	1	5	1	13432.99686	14901.46415	2	167	3.96	11.7	38	3359.2	30.79	NA	NA	NA	22.8	15.9	53.7	0	NA	NA
110234	2	40	2	23705.77027	24778.56073	1	160	2.15	38.8	203	17945.2	19.11	10	7.3	5.5	115.7	35.8	119	0	56	125
110235	1	41	4	16404.23505	18575.79817	1	169	4.28	4.3	73	6453.2	5.89	15	6.9	8.1	102	31.6	112.7	1	41	139
110236	1	39	4	14002.8142	15439.98362	2	169	1.39	5.1	80	7072	6.38	14	7.6	4.8	65.2	22.2	82.8	0	56	184
110237	2	14	4	22339.05335	23616.76982	1	156	0.76	16.5	52	4596.8	31.73	6	7.2	3.2	37.1	14.6	62.5	0	65	146
110238	2	2	1	11460.39137	12368.35332	1	157	0.79	NA	NA	NA	NA	NA	NA	NA	11.2	15.1	45.2	0	NA	NA
110239	1	16	1	58752.31669	0	1	163	5	NA	NA	NA	NA	NA	NA	NA	NA	NA	NA	0	NA	NA
110240	1	37	3	45327.12119	51137.22994	1	161	1.91	64.2	170	15028	37.76	12	7.9	6.1	98	35.4	111.6	1	42	194
110241	1	60	2	4328.667876	4575.465524	1	171	3.96	133.7	171	15116.4	78.19	NA	NA	NA	85.3	29.3	107	1	NA	NA
110242	1	80	2	5200.056534	5267.945929	1	168	NA	317	79	6983.6	401.27	61	6.6	5.4	NA	NA	NA	0	40	99
110243	2	29	2	29929.57585	33565.71479	2	157	0	2.6	55	4862	4.73	8	7.5	5.3	54.7	25	80.5	0	59	226
110244	1	10	1	17990.84926	19427.86666	1	165	0.94	5.5	34	3005.6	16.18	NA	NA	NA	26.5	15.6	56.1	0	72	195
110245	2	12	4	6273.516211	7121.065242	2	158	4.31	19.7	183	16177.2	10.77	14	7.5	3.6	32.4	16	57	0	66	135
110246	2	80	1	8874.080095	11093.17216	2	151	NA	NA	NA	NA	NA	27	6.7	5.1	64.3	NA	NA	0	46	192
110247	2	31	4	23480.57223	24154.46906	1	160	1.99	6.4	85	7514	7.53	8	7	5.4	87	37.4	111.8	0	42	181
110248	2	29	4	10520.68004	11010.77923	2	152	1.34	NA	NA	NA	NA	8	7.1	4.7	59.8	23.1	87.3	0	67	209
110249	2	13	2	8825.421866	9430.218069	3	156	4.61	11.6	255	22542	4.55	13	7.5	5.2	62.3	25.1	73.4	0	49	141
110250	1	34	3	19836.1199	21454.76693	2	166	1.06	7.5	76	6718.4	9.87	12	6.6	5.9	125.6	40.9	130.1	0	43	129
110251	2	60	2	3791.082427	4059.569113	2	171	0.73	1.9	16	1414.4	11.88	10	7.8	5.2	62.1	24.5	92.5	0	58	159
110252	1	70	4	8562.029376	8982.032014	1	165	1.11	7.7	109	9635.6	7.06	14	6.3	3	65	21.5	89.3	0	70	201
110253	1	1	4	11500.85854	13883.16265	2	153	5	NA	NA	NA	NA	NA	NA	NA	9.1	NA	NA	0	NA	NA
110254	1	60	2	9866.002109	10315.48703	1	152	2.13	9.6	129	11403.6	7.44	NA	NA	NA	65.8	22.3	92.8	0	NA	NA
110255	1	11	4	11550.95673	11937.80536	2	149	0.58	15.4	95	8398	16.21	NA	NA	NA	30.8	17.3	60.5	0	54	163
110256	2	1	4	8463.023104	10471.68934	1	161	5	NA	NA	NA	NA	NA	NA	NA	12.5	NA	NA	0	NA	NA
110257	1	0	4	1938.156563	2096.805364	1	167	0.83	NA	NA	NA	NA	NA	NA	NA	8.4	NA	NA	NA	NA	NA
110258	1	70	4	6567.530597	7719.324361	1	158	1.66	269.5	201	17768.4	134.08	21	6.1	4.5	58.9	19.1	82.5	0	60	159
110259	2	2	2	2171.945233	2405.757901	1	171	0.26	NA	NA	NA	NA	NA	NA	NA	10.8	17.3	46.1	0	NA	NA
110260	1	11	1	13205.13654	16163.65387	2	158	0.91	8.5	132	11668.8	6.44	NA	NA	NA	58	24.8	92	0	37	143
110261	1	8	3	22611.40536	23338.68918	1	159	4.78	9.6	30	2652	32	NA	NA	NA	24.2	16.4	59.3	0	78	150
110262	1	10	1	7767.583825	8587.943189	2	167	1.22	2.7	32	2828.8	8.44	NA	NA	NA	45.4	23.9	82.3	0	NA	NA
110263	1	0	1	3539.910596	3696.043676	2	150	2.28	NA	NA	NA	NA	NA	NA	NA	8.2	NA	NA	NA	NA	NA
110264	1	63	4	2735.244816	2922.981669	2	163	1.3	9.6	144	12729.6	6.67	13	8	6.2	75.9	25.1	97.7	0	38	233
110265	1	42	3	16123.45546	16008.38625	2	170	3.65	15.5	294	25989.6	5.27	14	8.2	7.7	73.5	25.9	92.5	0	59	211
110266	2	29	2	12697.41785	13538.75825	2	160	NA	117.7	202	17856.8	58.27	13	7.7	5.7	83	34.1	108.4	0	55	163
110267	1	15	1	53554.11329	58312.48134	1	158	3.03	10.2	146	12906.4	6.99	9	6.9	6.4	105.6	32.5	110.7	0	36	129
110268	1	7	4	2998.613423	3461.497545	2	151	2.42	3.8	45	3978	8.44	NA	NA	NA	24.4	16.4	58.8	0	63	174
110269	2	1	1	24913.51192	28185.2209	2	153	1.83	NA	NA	NA	NA	NA	NA	NA	11.5	NA	NA	0	NA	NA
110270	1	60	4	5407.77273	5605.183452	1	158	1.05	8.4	140	12376	6	13	6.3	5.3	137.7	41.5	139.6	1	40	138
110271	1	8	2	2346.700945	2500.427574	1	150	1.9	7.2	87	7690.8	8.28	NA	NA	NA	39.9	21.7	78.7	0	37	169
110272	1	45	3	18168.41438	20379.97516	2	167	3.38	14.3	187	16530.8	7.65	21	6.5	6.1	87.3	27.2	103.5	0	59	164
110273	2	75	1	35039.50488	41682.12639	1	164	2.79	6.3	63	5569.2	10	18	6.6	7.8	78.3	35.2	112.7	1	65	161
110274	2	80	4	9448.388864	10596.54375	1	162	1.18	31.1	32	2828.8	97.19	NA	NA	NA	NA	NA	NA	0	NA	NA
110275	1	12	2	10786.46446	12224.27679	1	149	0.51	1	18	1591.2	5.56	10	7.5	4	50	18.2	66.8	0	49	116
110276	1	46	1	95769.59325	98786.30434	1	165	4.41	10.7	279	24663.6	3.84	13	7.3	7.2	78.7	26.3	96.7	0	35	162
110277	2	0	1	4312.628677	4116.817674	2	168	NA	NA	NA	NA	NA	NA	NA	NA	4.9	NA	NA	NA	NA	NA
110278	1	52	2	5335.864043	0	2	151	1.1	NA	NA	NA	NA	NA	NA	NA	NA	NA	NA	0	NA	NA
110279	2	70	4	10138.90032	11286.11634	2	154	1.03	4.3	101	8928.4	4.26	7	7.3	6.3	94.3	36.8	113.7	0	44	169
110280	2	0	1	5018.906041	5520.339176	1	150	4.69	NA	NA	NA	NA	NA	NA	NA	6	NA	NA	NA	NA	NA
110281	1	14	3	11603.36829	12133.46838	1	152	NA	10.8	94	8309.6	11.49	9	8.3	6.6	91.1	33.1	104.9	0	28	205
110282	2	12	4	8467.594002	10277.26918	3	156	3.98	13.2	141	12464.4	9.36	NA	NA	NA	32.8	15.1	61.5	0	NA	NA
110283	1	10	3	6114.629375	6607.479586	2	164	2.59	8.7	116	10254.4	7.5	NA	NA	NA	56	28.7	90.3	0	NA	NA
110284	1	14	4	16911.46246	17585.68085	1	153	0.85	19.8	134	11845.6	14.78	12	7.1	6.7	58.2	25.3	91.3	0	52	181
110285	2	9	4	4243.400674	4852.517908	2	151	0.44	5.6	55	4862	10.18	NA	NA	NA	35.7	20.2	68.3	0	36	145
110286	1	43	3	23711.314	24829.4998	2	172	2.47	13.7	131	11580.4	10.46	13	7.5	5.8	86.8	31	106.6	0	38	189
110287	1	68	1	59177.78225	66031.17056	1	149	5	1.7	48	4243.2	3.54	14	7.4	5	77.9	26.5	97.3	0	55	157
110288	1	53	1	12516.33866	0	2	150	1.8	NA	NA	NA	NA	NA	NA	NA	NA	NA	NA	0	NA	NA
110289	1	36	4	40151.21112	44685.49643	1	159	2.52	6.8	131	11580.4	5.19	13	7.5	6.6	114.5	34.8	110	0	41	208
110290	1	63	4	6321.796172	6648.313458	2	169	0.74	4.6	68	6011.2	6.76	13	7.4	6	44.1	16.4	66	0	50	219
110291	1	64	1	75838.50914	80797.59378	2	155	5	6.5	88	7779.2	7.39	14	7.1	5.1	93	30	109.2	0	50	174
110292	1	79	1	11979.40394	14259.27162	1	164	2.79	29.3	109	9635.6	26.88	18	6.8	6.4	69.4	27.8	99.9	1	28	184
110293	1	21	3	18019.33703	18720.25644	2	159	1.77	9.5	100	8840	9.5	14	7.1	6.8	65.1	24	82.9	0	62	138
110294	2	14	4	4155.604568	4717.705165	2	152	1.03	16.5	20	1768	82.5	NA	NA	NA	49.6	22.3	75.4	0	NA	NA
110295	2	77	1	20323.15629	24589.61382	2	172	1.64	7.1	21	1856.4	33.81	19	6.9	4.7	55.4	24.8	90.7	0	55	216
110296	1	48	2	12660.40562	13406.04922	2	160	0.98	3.4	66	5834.4	5.15	10	7.3	5.2	62.6	20.8	76.2	0	71	218
110297	1	16	2	5571.892465	5738.230764	1	150	0.4	15.7	315	27846	4.98	13	7.4	5.2	76.7	25.1	78.9	0	43	122
110298	1	14	1	12767.62734	13044.04657	2	168	4.27	19.1	289	25547.6	6.61	9	7.7	5.4	70.4	21.8	74.7	0	42	125
110299	1	0	3	4405.222595	0	2	155	5	NA	NA	NA	NA	NA	NA	NA	NA	NA	NA	NA	NA	NA
110300	2	80	3	9014.82623	9713.73163	1	161	0.7	39.9	114	10077.6	35	15	7.1	3.7	32.6	14.2	64.7	0	79	166
110301	1	0	2	7068.38463	7895.415452	2	157	0.78	NA	NA	NA	NA	NA	NA	NA	6.9	NA	NA	NA	NA	NA
110302	2	38	4	8347.86245	8800.160409	2	159	3.55	2.1	48	4243.2	4.38	NA	NA	NA	47.9	19.7	75.2	0	NA	NA
110303	1	7	1	17636.27043	18710.03828	2	158	2.35	19.5	123	10873.2	15.85	NA	NA	NA	23.8	14.5	56.5	0	58	159
110304	1	36	4	14714.83951	16243.63553	2	165	NA	2.9	37	3270.8	7.84	11	7.3	5.5	97.5	34.2	108.8	0	37	216
110305	2	19	3	17216.55272	17869.22374	1	155	1.52	64.4	111	9812.4	58.02	8	7.3	6.6	52.8	20.8	76.6	0	70	158
110306	2	53	2	6896.730897	7284.665839	1	171	0.04	5.8	154	13613.6	3.77	12	8.6	4.9	149.1	61.7	142.1	0	60	122
110307	1	27	1	25213.03443	27895.69211	1	167	1.32	4.6	121	10696.4	3.8	14	6.4	5.2	69.8	23.6	87	0	41	128
110308	2	80	1	25450.03226	29763.67692	2	166	5	6.4	29	2563.6	22.07	27	6.1	4.3	NA	NA	NA	0	82	213
110309	1	19	1	13043.40606	13930.06843	2	159	4.1	6.6	215	19006	3.07	12	7.5	5.6	85.5	24.5	83	0	44	129
110310	2	74	4	30316.08036	33065.08906	1	159	1.79	4.2	37	3270.8	11.35	14	7.1	3.7	87.7	34.6	111.9	0	69	207
110311	2	79	1	67230.70824	74573.45255	2	158	2.46	8.5	57	5038.8	14.91	22	7.5	3.6	59.4	22.3	91.1	0	64	128
110312	2	17	3	36625.36768	38720.21185	1	154	1.91	4.2	114	10077.6	3.68	10	6.7	3.8	64.4	26.1	80.9	0	48	168
110313	2	10	4	4504.846936	4765.178576	1	152	1.5	12.9	134	11845.6	9.63	NA	NA	NA	38.3	16.4	63.2	0	NA	NA
110314	2	37	2	4923.434715	5302.176488	2	167	NA	13.9	225	19890	6.18	10	8.2	3.8	116.6	36.9	126.3	0	74	164
110315	2	18	2	7673.252127	8022.091739	2	166	1.07	14.9	179	15823.6	8.32	7	6	2.7	NA	NA	NA	0	67	208
110316	2	10	1	15149.11168	16864.4246	1	157	1.46	63.7	83	7337.2	76.75	NA	NA	NA	58.7	26.4	91.1	0	NA	NA
110317	2	64	2	10029.0028	10341.06588	1	172	2.24	2.2	26	2298.4	8.46	12	7.6	4.8	74	26.3	97.4	0	73	257
110318	1	61	2	7307.137126	7850.989831	2	172	4.25	15.7	226	19978.4	6.95	10	7.3	5.4	85.8	27.2	96.7	0	54	168
110319	2	34	3	14144.64839	15041.02673	2	155	2.63	8.5	216	19094.4	3.94	11	6.8	3.8	89	32.1	101.4	0	48	146
110320	2	5	1	17882.28672	0	2	172	1.54	NA	NA	NA	NA	NA	NA	NA	NA	NA	NA	0	NA	NA
110321	1	46	1	25859.08039	27140.73706	2	151	4.6	3.8	174	15381.6	2.18	9	6.9	5.7	100.5	31.3	107.9	0	43	166
110322	1	46	1	13253.83894	14005.44606	2	163	0.29	10.1	150	13260	6.73	13	7.7	8.5	87.4	30.2	102.6	0	40	232
110323	2	48	1	46841.77306	52637.81525	3	156	NA	1.5	40	3536	3.75	9	7.9	4.9	83.6	30.4	103.2	0	69	210
110324	1	10	4	4649.262924	4998.311378	2	159	2.49	8.7	137	12110.8	6.35	NA	NA	NA	65	28.4	92.9	0	45	168
110325	2	0	1	14556.97102	15020.32841	1	166	3.02	NA	NA	NA	NA	NA	NA	NA	6.7	NA	NA	NA	NA	NA
110326	1	39	4	73292.63208	77748.4078	2	162	5	1.6	83	7337.2	1.93	16	7.5	6	92.7	28.9	101.5	0	48	191
110327	2	11	2	5514.721622	5934.178822	1	170	1.7	10.8	206	18210.4	5.24	NA	NA	NA	72.6	27.4	80	0	62	177
110328	1	63	1	62587.90788	71886.80183	2	158	NA	6.9	255	22542	2.71	15	7	5.6	88.3	27.8	98.5	0	45	181
110329	1	80	1	9700.618933	11153.02796	1	151	1.36	14.7	77	6806.8	19.09	27	6.7	5.9	91.3	29.5	111.4	0	43	98
110330	1	16	4	7090.855688	7535.219795	2	161	5	36.1	243	21481.2	14.86	12	6.6	5.5	64.7	22.7	79.3	0	44	129
110331	1	8	2	16201.181	18660.18223	2	157	2.06	21.3	84	7425.6	25.36	NA	NA	NA	NA	NA	NA	0	60	143
110332	2	49	2	12504.6603	14393.23758	3	156	1.8	3.3	110	9724	3	10	7.2	6.1	134.1	46.2	163.7	0	89	190
110333	1	0	3	7979.095224	0	1	151	0.4	NA	NA	NA	NA	NA	NA	NA	NA	NA	NA	NA	NA	NA
110334	1	3	1	46255.14784	51518.83025	1	164	3.25	NA	NA	NA	NA	NA	NA	NA	13.5	16.5	46.2	0	NA	NA
110335	1	3	3	23384.74015	27009.54935	2	162	0.61	12.4	64	5657.6	19.38	NA	NA	NA	15.4	16	NA	0	NA	NA
110336	2	61	1	180881.596	195271.9109	1	163	3.86	2.2	58	5127.2	3.79	22	7.3	2.8	65.8	25.4	86	0	69	234
110337	1	2	4	1241.066032	1371.440366	2	156	0.61	NA	NA	NA	NA	NA	NA	NA	16.1	17.1	51.8	0	NA	NA
110338	1	8	1	26016.49297	30460.69334	1	156	3.44	23.5	68	6011.2	34.56	NA	NA	NA	29.3	15.7	63.3	0	NA	NA
110339	2	79	1	39188.45228	0	2	149	1.48	NA	NA	NA	NA	NA	NA	NA	NA	NA	NA	0	NA	NA
110340	2	4	4	19468.64315	21918.54009	1	165	2.73	7	62	5480.8	11.29	NA	NA	NA	29.6	22.7	70.5	0	NA	NA
110341	1	49	4	23258.55609	25655.36438	1	157	0.61	3.1	27	2386.8	11.48	17	7	6.6	74.1	24.5	85.2	0	38	189
110342	2	34	2	13055.58064	13446.92655	1	165	1.73	13.6	394	34829.6	3.45	8	7	4.4	84.5	31.9	96.2	0	63	169
110343	2	9	3	14453.6281	15578.75709	2	161	4.07	4	55	4862	7.27	NA	NA	NA	33.1	18.2	63.7	0	72	183
110344	2	66	4	15370.12199	0	1	172	0.85	NA	NA	NA	NA	NA	NA	NA	NA	NA	NA	1	NA	NA
110345	2	14	4	5902.314078	6964.944601	1	162	2.15	3.4	88	7779.2	3.86	10	7.1	4.7	50.7	21.7	70.6	0	60	163
110346	1	4	1	8455.381223	9687.152137	2	156	0.78	5.5	43	3801.2	12.79	NA	NA	NA	22.7	17.7	54.4	0	NA	NA
110347	1	32	4	10628.29001	12003.41133	2	168	4.16	2.5	49	4331.6	5.1	17	7.4	6.2	89.9	30.3	104	0	46	223
110348	1	2	1	12311.16305	13965.82656	1	155	3.43	NA	NA	NA	NA	NA	NA	NA	12.4	16.9	47.5	0	NA	NA
110349	2	2	1	10988.02675	12563.36799	2	159	3.5	NA	NA	NA	NA	NA	NA	NA	14.8	17.3	48.8	0	NA	NA
110350	2	67	3	5921.890584	6053.655254	2	158	2.11	13	97	8574.8	13.4	9	7.3	3.3	93.5	35.7	113.4	0	64	203
110351	1	49	1	41887.94713	47195.67216	2	160	NA	16.7	68	6011.2	24.56	16	7.7	4.6	105	29.1	108	0	88	261
110352	1	18	2	6861.746698	7240.298637	2	163	2.02	60.6	446	39426.4	13.59	11	7.5	5.2	166.3	48.7	143.2	0	38	123
110353	1	71	4	7160.655075	7000.844099	1	164	1.4	55.7	80	7072	69.63	9	6.9	5.1	85.5	26.7	102.4	0	87	291
110354	1	10	2	2407.202671	2814.133777	2	156	1.16	12.2	94	8309.6	12.98	NA	NA	NA	70.4	29	89.5	0	48	136
110355	2	32	2	10992.60458	0	1	151	0.06	NA	NA	NA	NA	NA	NA	NA	NA	NA	NA	0	NA	NA
110356	1	43	4	26521.32694	29445.82371	1	156	NA	6.9	151	13348.4	4.57	17	6.9	4.2	77.4	23.6	89.7	1	36	206
110357	2	6	1	14073.2112	15955.52751	1	155	1.23	26.5	127	11226.8	20.87	NA	NA	NA	31.6	21.4	67.8	0	NA	NA
110358	1	7	2	6847.993092	0	1	168	1.94	NA	NA	NA	NA	NA	NA	NA	NA	NA	NA	0	NA	NA
110359	2	65	2	3941.065039	4073.067624	1	167	2.43	25.5	146	12906.4	17.47	19	6.5	9.3	98.2	36.1	120.6	1	41	196
110360	2	13	1	25484.42328	25999.22648	2	149	1.1	1	25	2210	4	9	7.3	4	83.1	28	98.6	0	52	133
110361	1	0	4	1888.943123	2118.282981	1	167	0.02	NA	NA	NA	NA	NA	NA	NA	7.2	NA	NA	NA	NA	NA
110362	2	0	2	3226.994462	3337.781654	1	152	0.8	NA	NA	NA	NA	NA	NA	NA	4.8	NA	NA	NA	NA	NA
110363	1	3	4	9249.968653	0	3	156	3.98	NA	NA	NA	NA	NA	NA	NA	NA	NA	NA	0	NA	NA
110364	2	6	3	16749.96019	18038.51169	1	151	0.87	1.8	19	1679.6	9.47	NA	NA	NA	26.9	19.9	61.3	0	49	126
110365	2	8	3	10470.83998	11132.0325	1	155	0.73	55.6	63	5569.2	88.25	NA	NA	NA	45.3	24.4	73.8	0	41	129
110366	1	61	2	3329.81347	3449.55841	2	166	NA	6.6	82	7248.8	8.05	13	7.4	4.5	66.5	19.9	81.3	0	56	197
110367	1	18	3	17660.99031	19430.25263	2	171	3.59	20.4	108	9547.2	18.89	13	7.3	3.8	58.4	18.2	72.6	0	63	153
110368	2	80	2	19286.6152	21670.68483	2	157	0.65	17.2	101	8928.4	17.03	15	7.7	5.6	69.4	30.3	100.7	0	57	157
110369	1	0	4	1925.049912	2129.993249	2	151	0.72	NA	NA	NA	NA	NA	NA	NA	6.8	NA	NA	NA	NA	NA
110370	1	4	2	5328.960234	0	1	158	NA	NA	NA	NA	NA	NA	NA	NA	NA	NA	NA	0	NA	NA
110371	1	1	2	4417.408766	4972.226202	2	171	3.05	NA	NA	NA	NA	NA	NA	NA	11	NA	NA	0	NA	NA
110372	1	78	1	6076.210785	7053.932286	2	169	1.02	283	38	3359.2	744.74	34	7.4	5.6	87.4	31.8	113.3	1	31	263
110373	1	7	2	5202.580114	0	2	154	0.68	NA	NA	NA	NA	NA	NA	NA	NA	NA	NA	0	NA	NA
110374	2	45	2	6179.481001	6619.354887	1	168	0.43	7	133	11757.2	5.26	17	7.4	4.7	116.9	49.7	146.8	0	41	154
110375	2	6	2	5461.887336	5909.925878	1	170	2.99	23.7	121	10696.4	19.59	NA	NA	NA	24.4	16.7	54.5	0	64	147
110376	2	37	3	30573.71337	32458.44638	1	159	5	6.7	63	5569.2	10.63	6	4.4	3.9	58.6	23.9	82.8	0	88	181
110377	2	80	1	11032.67144	13079.81257	2	168	2.07	3.9	29	2563.6	13.45	21	6.8	3.3	63.1	24.6	85.7	0	53	155
110378	2	44	3	5295.158993	5282.168664	2	161	4.78	22.9	141	12464.4	16.24	7	6.6	5	123.3	49.1	135.2	0	47	177
110379	2	20	1	43474.82179	45892.41318	2	154	1.68	10.5	244	21569.6	4.3	10	7.3	4.1	69	23.4	82.2	0	64	184
110380	1	21	2	6570.924869	6880.42705	1	150	0.65	11.3	411	36332.4	2.75	12	7.4	5.9	58.7	18.2	72.2	0	70	152
110381	2	40	4	27042.92891	28743.18069	1	158	0.59	2.5	68	6011.2	3.68	13	7.3	5.6	120.8	42.8	133.4	0	53	176
110382	1	38	3	23626.50678	0	2	168	NA	NA	NA	NA	NA	NA	NA	NA	NA	NA	NA	0	NA	NA
110383	1	1	2	12304.14031	14439.51314	1	172	0.46	NA	NA	NA	NA	NA	NA	NA	10.3	NA	NA	0	NA	NA
110384	1	80	2	8847.067236	9419.202755	1	166	3.23	34	133	11757.2	25.56	14	7.4	4.6	82	28.6	98.6	0	71	160
110385	1	36	2	23642.33775	25465.05637	1	164	NA	5.7	297	26254.8	1.92	14	7.1	5.7	75.8	24.6	85.7	0	53	214
110386	2	75	1	36512.13187	39582.99228	1	165	1.85	19.5	144	12729.6	13.54	12	6.9	5.8	56.3	25.9	94.1	0	40	158
110387	1	54	4	9119.01838	9804.242201	1	162	2.94	1023	98	8663.2	1043.88	25	7.5	6.8	127.6	42.8	132.8	1	40	159
110388	1	1	1	19436.07649	23163.15392	3	156	5	NA	NA	NA	NA	NA	NA	NA	13	NA	NA	0	NA	NA
110389	1	70	1	27039.05466	29671.86425	2	150	5	12.5	260	22984	4.81	18	7	5.2	79.1	25.5	93.7	0	67	170
110390	1	61	4	10859.3071	11215.84263	1	166	5	4.7	45	3978	10.44	18	7.3	4.1	90.1	30.1	102.5	0	78	302
110391	2	33	3	11367.7057	12092.70198	2	165	0.85	1.4	22	1944.8	6.36	12	6.5	3.9	64.1	26.2	82.7	0	60	168
110392	1	15	2	4485.667647	4794.793828	1	150	1.61	6	165	14586	3.64	NA	NA	NA	67.4	20.4	72	0	NA	NA
110393	2	8	2	8506.807188	8936.799405	1	172	0.07	20.6	145	12818	14.21	NA	NA	NA	18.6	13.5	48	0	90	196
110394	1	40	4	45141.71663	48996.64842	1	159	2.65	1.2	39	3447.6	3.08	17	7.5	5.1	75.2	24.4	89.8	0	53	171
110395	2	0	1	15221.56959	17053.45486	1	151	3.75	NA	NA	NA	NA	NA	NA	NA	6.8	NA	NA	NA	NA	NA
110396	1	47	3	25261.7577	26236.72383	1	162	1.96	5.9	143	12641.2	4.13	13	7.1	7	84.5	29	100.4	0	53	263
110397	1	64	4	9627.856308	10268.46852	2	155	1.54	36.5	72	6364.8	50.69	NA	NA	NA	83.7	28.9	104.8	0	NA	NA
110398	1	14	1	29912.91311	0	2	171	5	NA	NA	NA	NA	NA	NA	NA	NA	NA	NA	0	NA	NA
110399	1	36	4	40126.247	42967.04487	2	157	5	11.8	249	22011.6	4.74	13	7	5	57.9	18.1	76	0	48	241
110400	1	44	4	12687.0377	13409.7372	2	151	4.14	11	183	16177.2	6.01	20	7.3	5.5	119.5	37.2	115	0	37	205
110401	2	48	3	11966.90695	11895.91892	1	170	0.29	2800	131	11580.4	2137.4	NA	NA	NA	76.8	34.5	106.6	0	NA	NA
110402	1	50	2	9293.670428	9388.295021	1	158	4.62	19.9	175	15470	11.37	21	6.9	7.3	92.6	34.7	103.6	0	50	208
110403	2	12	4	21856.64319	25276.34494	2	157	0	31	237	20950.8	13.08	NA	NA	NA	48.4	20.3	65	0	NA	NA
110404	1	14	4	6669.695955	7081.3116	2	154	1.92	3.7	45	3978	8.22	16	7.4	5.3	58.4	21.7	84.5	0	60	192
110405	1	52	4	48798.01077	48976.48476	2	162	0.81	22.3	74	6541.6	30.14	19	7.4	5	82.8	30.6	99	0	40	164
110406	2	31	2	8407.237604	8515.308619	1	152	2.2	14.9	316	27934.4	4.72	9	7.1	4.6	130.3	51.9	121.4	0	55	193
110407	1	11	1	29931.33477	0	1	159	2.24	NA	NA	NA	NA	NA	NA	NA	NA	NA	NA	0	NA	NA
110408	2	35	2	21941.80533	23461.20443	2	153	2.22	2	31	2740.4	6.45	12	6.8	4	80	25.2	86	0	63	215
110409	2	52	1	55384.51167	54234.7902	1	155	0.75	2.6	42	3712.8	6.19	10	7	4.9	77.1	27.7	92.8	0	71	215
110410	2	65	2	4723.979168	5074.493528	2	150	0.97	14.4	125	11050	11.52	11	7.3	5.9	77.3	31.5	106.2	1	29	137
110411	2	39	1	31158.75081	31742.10583	2	167	3.05	6.3	141	12464.4	4.47	11	6.9	4.4	129	45.1	135.5	0	58	180
110412	1	74	3	14476.7746	15830.06828	1	154	NA	5.2	127	11226.8	4.09	17	6.6	5.5	67.6	25.7	97.7	0	72	222
110413	1	3	3	11626.42158	11976.70142	2	165	0	13.8	93	8221.2	14.84	NA	NA	NA	15.4	16.8	52.5	0	NA	NA
110414	1	28	2	11114.87802	11911.42659	2	167	2.62	1.8	82	7248.8	2.2	17	7.1	4.6	75.3	22.5	85.7	0	61	168
110415	1	50	4	5498.095814	5320.965756	1	155	4.98	3.7	136	12022.4	2.72	10	7.3	6.5	68.7	26.3	95.8	1	66	161
110416	2	10	2	4695.230773	5084.940189	2	169	1.71	7.1	183	16177.2	3.88	NA	NA	NA	52.8	21.1	65.5	0	48	118
110417	2	64	3	10145.01898	10701.07626	2	165	0.53	18.7	117	10342.8	15.98	13	6.9	6	84.8	36.1	113.2	1	47	158
110418	2	62	3	4696.143401	4964.326825	2	166	0.73	5350	154	13613.6	3474.03	19	7.2	6.6	101.7	37.1	122.4	1	46	176
110419	2	35	2	5132.33432	5288.120702	1	152	1.3	4.7	90	7956	5.22	16	6.9	4	88.4	31.7	96.8	0	45	183
110420	1	16	2	24730.75787	26646.96302	2	157	NA	1.6	52	4596.8	3.08	10	7.2	5.9	76.6	28.7	89.2	0	48	221
110421	2	74	1	21800.20226	23557.29834	2	168	NA	5.7	89	7867.6	6.4	15	7.2	3.7	74.9	33.5	105.5	1	38	288
110422	1	47	2	23442.77117	25492.94362	1	163	3.54	7.3	259	22895.6	2.82	17	7.5	8.3	108.1	33.5	103.8	0	61	241
110423	2	9	2	9766.627897	10307.90042	1	172	1.26	5.1	21	1856.4	24.29	NA	NA	NA	41.4	17.9	64.8	0	70	175
110424	1	0	3	5482.065957	5893.850849	2	160	0.88	NA	NA	NA	NA	NA	NA	NA	8	NA	NA	NA	NA	NA
110425	2	31	4	24967.13552	26810.2502	1	163	4.93	2.4	18	1591.2	13.33	8	7.2	5.4	71.3	27.4	93.9	0	35	179
110426	1	62	1	123056.6477	129942.6562	2	159	5	11.2	196	17326.4	5.71	17	7.6	6	82.9	25.9	99.2	0	52	145
110427	2	28	4	16018.26932	16945.94989	2	151	0.94	18	379	33503.6	4.75	16	7.3	5.9	90.8	33.6	103	0	34	134
110428	1	0	1	8133.025242	8281.509788	1	157	2.55	NA	NA	NA	NA	NA	NA	NA	10.8	NA	NA	NA	NA	NA
110429	2	80	1	36439.65369	41361.36523	1	165	NA	9.2	85	7514	10.82	11	6.3	4.9	92.3	33.3	114.5	0	63	190
110430	2	46	1	21557.83392	22388.05989	2	163	0.29	105.5	371	32796.4	28.44	14	7.6	5.5	83.4	29.5	94.2	0	48	216
110431	2	65	1	43749.81065	46093.99303	2	171	1.48	1.3	17	1502.8	7.65	18	7.6	3.7	60.3	21.4	84.3	0	88	251
110432	1	16	2	8236.778328	8975.640958	1	158	0	27.8	394	34829.6	7.06	13	6.9	7	81.3	26	82.1	0	38	129
110433	2	15	1	42452.90955	44518.34487	1	162	5	1	8	707.2	12.5	12	6.9	3.5	62.7	22.2	77.5	0	53	179
110434	1	53	3	11399.393	11894.34188	2	154	2.38	13	100	8840	13	14	6.1	8	118.9	42.3	136	1	39	171
110435	2	10	4	7924.843101	0	1	159	5	NA	NA	NA	NA	NA	NA	NA	NA	NA	NA	0	NA	NA
110436	2	42	4	10736.11513	12046.23167	1	156	5	2.8	38	3359.2	7.37	NA	NA	NA	59.9	20.7	83.4	0	NA	NA
110437	2	6	4	5972.112969	7134.855255	2	161	5	16	142	12552.8	11.27	NA	NA	NA	28.4	19.2	65.4	0	88	168
110438	2	61	4	9582.605507	10450.53064	3	156	1.2	NA	NA	NA	NA	19	7.4	5.2	90.8	33.4	99.2	0	89	283
110439	1	7	1	16519.13319	19259.50728	3	156	2.32	5.3	98	8663.2	5.41	NA	NA	NA	20.7	13.6	NA	0	NA	NA
110440	1	80	1	20837.63812	24164.70825	2	170	NA	209.5	163	14409.2	128.53	17	7.2	3.4	97.5	32.7	116.5	1	33	153
110441	1	64	2	7283.168444	7972.129723	1	151	1.51	1585	46	4066.4	3445.65	12	6.7	4.9	103.4	34.8	112	1	87	193
110442	2	38	4	14513.77815	15842.88765	1	151	1.71	37.5	168	14851.2	22.32	12	7.1	4.6	78.4	28.4	104.2	1	32	169
110443	2	71	4	9192.415853	9902.44259	2	168	1.69	10.6	152	13436.8	6.97	14	6.8	3.9	45.9	19.2	74.1	0	48	188
110444	2	17	2	12095.34993	12440.77764	2	165	2.03	31.3	186	16442.4	16.83	15	6.8	3.2	59.5	20.2	73.8	0	72	170
110445	1	34	2	7197.641681	7924.126732	2	149	1.89	11.6	257	22718.8	4.51	NA	NA	NA	159.2	52.2	142.2	0	NA	NA
110446	1	56	1	86127.38599	92413.98583	2	158	5	1.7	50	4420	3.4	13	7.2	5.3	103.7	30.9	101	0	45	209
110447	1	10	4	6691.168519	7888.235758	1	156	5	5.7	105	9282	5.43	NA	NA	NA	33.6	16.8	59.7	0	42	142
110448	2	11	2	2363.285856	2493.900875	1	152	0.17	7.7	89	7867.6	8.65	NA	NA	NA	54	20.9	74.6	0	53	152
110449	2	53	1	59958.6936	59013.30196	1	167	3.71	44.1	101	8928.4	43.66	22	6.9	2.7	103.3	45.1	113	1	58	220
110450	1	39	3	24814.4637	27238.05062	2	161	4.07	1.3	43	3801.2	3.02	20	7.2	6.1	83.4	29.1	100.1	0	53	204
110451	1	55	1	12783.88981	13944.40139	2	168	0	27.2	75	6630	36.27	NA	NA	NA	145.1	44.8	142.6	1	NA	NA
110452	1	3	1	22521.15743	22968.31881	2	158	2.35	8.6	85	7514	10.12	NA	NA	NA	16.8	16.6	51.2	0	NA	NA
110453	2	69	4	5937.801424	6333.260537	2	156	NA	35	32	2828.8	109.38	21	7.4	5.2	72.8	31.1	99.6	0	49	150
110454	2	60	1	19467.69565	19701.20447	1	155	3.18	133.2	183	16177.2	72.79	14	7.2	4.6	67	23.7	90.4	0	58	204
110455	2	9	4	2200.859019	2324.916746	2	156	0.61	2.1	30	2652	7	NA	NA	NA	32.8	17.4	60.4	0	60	149
110456	2	10	3	11487.26253	12176.10314	2	155	5	7.3	110	9724	6.64	NA	NA	NA	29.2	15	59.7	0	69	166
110457	1	29	1	95167.29977	109849.4494	2	166	NA	4.7	97	8574.8	4.85	12	7.3	5.8	109.9	34.5	110.6	0	54	261
110458	2	73	2	14734.54982	16665.62462	3	156	0.56	NA	NA	NA	NA	NA	NA	NA	NA	NA	NA	1	NA	NA
110459	1	9	1	14341.31747	17185.28398	2	164	0.24	3.4	35	3094	9.71	NA	NA	NA	30.9	16.2	64	0	80	146
110460	2	31	1	48074.71805	49214.73583	2	161	2.88	11.6	192	16972.8	6.04	18	7.2	4.8	72.1	26.6	86	0	73	144
110461	1	50	1	57494.59207	63601.5105	2	156	1.92	1.9	16	1414.4	11.88	10	7.2	6.6	77	23.2	91.3	0	67	244
110462	1	5	1	12755.10396	14388.64181	1	149	2.21	37.5	99	8751.6	37.88	NA	NA	NA	22.8	18.1	58	0	NA	NA
110463	1	70	4	9163.66184	10448.1474	1	157	1.3	2.1	32	2828.8	6.56	8	6.7	5.5	NA	NA	NA	0	32	103
110464	2	47	1	62044.15318	66542.74376	2	165	5	1.5	18	1591.2	8.33	10	6.7	6.1	69.6	21.7	86.4	0	126	191
110465	2	58	4	8899.188626	9216.994775	1	160	0.7	2.8	41	3624.4	6.83	26	7.4	6.8	46.1	21.5	73.8	0	50	333
110466	2	6	3	13215.11065	0	1	168	5	NA	NA	NA	NA	NA	NA	NA	NA	NA	NA	0	NA	NA
110467	2	33	2	18013.58914	18905.27136	2	157	0.8	14.2	283	25017.2	5.02	13	7	2.9	90.6	33.1	91.7	0	76	146
110468	1	62	4	50057.98383	53283.45587	2	152	1.72	718	70	6188	1025.71	NA	NA	NA	149.2	44.7	143.8	1	NA	NA
110469	1	7	2	6363.921431	6824.514415	2	169	3.25	9.7	88	7779.2	11.02	NA	NA	NA	23.3	15.7	54	0	79	190
110470	2	17	1	29208.5972	29483.91006	2	152	5	24.8	229	20243.6	10.83	14	6.6	4.5	61.1	20.2	76.4	0	61	165
110471	2	12	4	12520.7379	0	1	169	NA	NA	NA	NA	NA	NA	NA	NA	NA	NA	NA	0	NA	NA
110472	1	28	4	21459.57562	0	1	149	5	NA	NA	NA	NA	NA	NA	NA	NA	NA	NA	0	NA	NA
110473	1	44	4	10835.52374	12371.65624	3	156	5	4.8	48	4243.2	10	13	7.3	4	73.9	24.7	94.6	1	46	113
110474	2	56	2	8993.651594	9480.973405	1	158	2.37	6.8	130	11492	5.23	12	6.7	5.2	90.9	33.8	113.6	0	54	174
110475	1	6	2	10600.6672	11254.28507	1	163	1.04	17.2	140	12376	12.29	NA	NA	NA	21.3	16.1	51.7	0	47	115
110476	2	22	4	8134.216198	8827.719241	2	151	0.86	14.6	183	16177.2	7.98	9	7.6	6.6	73.7	29	87.4	0	55	103
110477	1	23	2	6602.107769	7166.890945	2	152	1.41	11.6	171	15116.4	6.78	16	7	6	93.5	29.1	94.5	0	68	184
110478	1	18	1	43371.88539	47148.86064	1	159	5	9.6	138	12199.2	6.96	13	7.1	4.8	80.8	27.8	86.3	0	44	162
110479	2	69	2	10817.32365	11074.12339	1	159	2.24	32.1	186	16442.4	17.26	NA	NA	NA	86.1	30.3	111	0	NA	NA
110480	1	15	1	15266.48299	17220.08332	2	159	1.26	17	194	17149.6	8.76	19	7	5.5	46.5	16.1	65.6	0	62	99
110481	1	15	1	19840.33739	21702.07782	2	172	0.7	15.3	115	10166	13.3	8	7.2	5.3	49	18.8	68.7	0	66	166
110482	1	77	1	29086.29763	33724.39418	2	149	NA	55.2	135	11934	40.89	13	6.5	4.1	78	31.8	111.1	1	41	152
110483	1	6	4	9468.506875	11041.29204	2	153	5	5.8	60	5304	9.67	NA	NA	NA	20.7	14	53	0	61	173
110484	2	8	3	19321.11962	27324.5802	1	162	4.2	75.4	131	11580.4	57.56	NA	NA	NA	37.3	20.2	69.2	0	NA	NA
110485	2	5	3	5758.259629	6474.156933	2	168	0.99	13.6	46	4066.4	29.57	NA	NA	NA	19.4	13.7	47.9	0	NA	NA
110486	2	13	1	13655.27856	13627.89047	2	159	3.5	8.2	21	1856.4	39.05	11	7.9	5.7	69.1	26.5	89.9	0	52	177
110487	1	0	2	2036.322818	2173.084251	2	170	NA	NA	NA	NA	NA	NA	NA	NA	7.6	NA	NA	NA	NA	NA
110488	1	71	2	7332.033428	7985.082531	1	156	4.64	213.5	292	25812.8	73.12	22	6.9	5.9	110.5	37.9	127.7	1	38	137
110489	1	80	2	7390.076724	7515.649611	1	170	1.39	NA	NA	NA	NA	17	7	5.2	60.4	20.4	NA	0	57	182
110490	2	23	4	3513.076222	3730.7881	2	155	NA	NA	NA	NA	NA	NA	NA	NA	48.5	16.1	NA	0	NA	NA
110491	1	76	2	9213.462806	0	1	152	NA	NA	NA	NA	NA	NA	NA	NA	NA	NA	NA	1	NA	NA
110492	2	39	2	8976.989497	9503.952579	2	163	0.74	14.9	106	9370.4	14.06	10	8.1	5.2	92.7	30.7	97.3	0	83	192
110493	2	37	2	23417.64751	24156.60823	1	166	1.14	3.4	73	6453.2	4.66	NA	NA	NA	102.5	37.6	NA	0	NA	NA
110494	1	49	2	25777.48181	29268.62302	1	160	3.2	15.5	213	18829.2	7.28	15	6.4	4.3	81.9	27.6	101.2	0	53	181
110495	2	54	1	85939.81341	93758.10759	2	149	3.52	10.8	190	16796	5.68	16	7.2	5.4	171.4	62.1	152.9	0	43	189
110496	2	52	1	69485.24744	70003.73288	2	158	4.93	2	43	3801.2	4.65	12	7.2	5.3	86.3	32	115.6	0	59	183
110497	2	18	1	26702.11479	28473.53353	1	158	2.01	2.6	26	2298.4	10	7	6.2	3	NA	NA	NA	0	73	168
110498	2	54	4	8630.513953	9691.793511	3	156	NA	265	102	9016.8	259.8	19	8	7.5	62.5	26.1	88.2	0	65	218
110499	1	54	3	6077.146442	0	2	151	2.88	NA	NA	NA	NA	NA	NA	NA	NA	NA	NA	0	NA	NA
110500	1	4	1	22069.3708	24013.75798	2	158	1.83	4.2	33	2917.2	12.73	NA	NA	NA	17.9	15.4	51	0	NA	NA
110501	1	8	4	5939.925679	6785.452312	2	164	NA	2.2	44	3889.6	5	NA	NA	NA	NA	NA	NA	0	30	161
110502	2	2	4	13624.55433	15253.7063	2	153	NA	NA	NA	NA	NA	NA	NA	NA	12.1	17.1	47.7	0	NA	NA
110503	2	34	1	35915.96439	37386.11266	2	158	1.82	9.5	209	18475.6	4.55	9	7.1	3.6	91.9	33.9	109.8	0	35	223
110504	2	80	1	24208.44903	27609.40079	2	152	1.66	9.1	48	4243.2	18.96	NA	NA	NA	60.1	26	NA	0	NA	NA
110505	1	2	2	6775.189271	7455.29042	1	166	NA	NA	NA	NA	NA	NA	NA	NA	14.9	17.2	46.1	0	NA	NA
110506	1	65	1	62804.79543	69296.82517	1	151	4.69	9.9	135	11934	7.33	27	6.4	5.6	74.7	22.3	91.4	1	38	147
110507	2	19	1	55749.1165	57100.48192	1	150	5	14.6	143	12641.2	10.21	15	6.6	3.8	79.3	27.1	87.2	0	57	164
110508	2	61	2	11295.55476	11997.60322	2	165	2.03	4.7	138	12199.2	3.41	16	7.1	4.4	61.8	25.2	84.3	0	71	256
110509	1	60	1	39321.59099	42458.51145	2	152	2.64	3	103	9105.2	2.91	24	7.2	5.5	85.6	26	98.8	0	84	173
110510	2	59	2	3630.852512	3768.937634	1	150	NA	9.7	118	10431.2	8.22	13	7.2	5.2	89.9	31.1	97.5	0	52	146
110511	2	23	2	9207.212067	9944.592782	2	152	2.6	6.9	194	17149.6	3.56	6	6.9	5.4	102	43.3	112.2	1	33	157
110512	1	19	1	18667.04396	20726.22633	1	168	NA	12.6	129	11403.6	9.77	20	7.1	5.2	84.5	27.3	85.4	0	35	141
110513	1	4	1	30525.76813	35141.54624	1	151	1.67	13.6	31	2740.4	43.87	NA	NA	NA	17.2	16.3	53.5	0	NA	NA
110514	1	64	2	5116.255063	5523.7145	2	161	NA	30.3	162	14320.8	18.7	NA	NA	NA	69.6	26	87.2	0	NA	NA
110515	2	55	1	17035.73451	18391.14686	2	168	1.77	10.9	179	15823.6	6.09	18	7.2	3.6	57.7	20.9	82.5	0	77	222
110516	2	14	3	16235.15507	17010.98663	1	172	1.42	5.2	91	8044.4	5.71	6	8	5.2	60.4	24.6	83.2	0	43	173
110517	2	16	1	12419.91428	13040.90646	2	156	2.05	11.1	61	5392.4	18.2	11	7.1	3.4	51.4	18.7	72.8	0	47	170
110518	2	57	1	70993.82947	71981.05794	2	161	5	3.6	25	2210	14.4	12	7.1	4.6	60.7	25.5	84.6	0	102	223
110519	1	8	4	7682.273647	9403.586207	1	158	0.72	9.1	122	10784.8	7.46	NA	NA	NA	54.3	29.6	90.1	0	53	164
110520	1	25	3	40428.14419	44622.92715	1	154	5	17.6	351	31028.4	5.01	10	7.5	4.6	69.4	23.8	80.4	0	62	167
110521	2	19	1	35021.59577	35900.92218	2	157	0.25	1.5	33	2917.2	4.55	14	6.5	4.6	64.3	24.1	64.5	0	69	136
110522	1	64	2	3947.513868	4234.848578	2	168	2.66	133.4	129	11403.6	103.41	16	7.9	4.8	96.2	33.8	111.8	1	45	154
110523	1	2	3	14878.74161	17251.83616	1	154	0.45	NA	NA	NA	NA	NA	NA	NA	13.4	14.6	47.3	0	NA	NA
110524	1	58	2	10360.45707	11122.33503	1	155	2.46	164.5	100	8840	164.5	13	7.2	5.4	106.5	33.2	110.2	1	49	141
110525	1	11	3	17050.98024	18306.38404	1	160	3.05	13	122	10784.8	10.66	NA	NA	NA	43.9	20.3	70.4	0	58	148
110526	1	23	1	50334.18602	59384.93882	1	159	1.78	1.5	47	4154.8	3.19	13	6.9	3.5	88.4	26.4	95.7	0	64	121
110527	2	39	2	8082.035907	8514.068708	1	150	0.92	4.2	193	17061.2	2.18	9	7.5	5.6	102.4	38	115.7	0	52	153
110528	2	39	2	22605.52025	23150.78599	1	152	1.59	27.2	317	28022.8	8.58	10	7.8	3	73.9	27.3	85	0	63	179
110529	2	43	2	5593.604661	5891.407022	2	152	1.24	77.6	257	22718.8	30.19	NA	NA	NA	122.8	44	125.5	0	NA	NA
110530	1	46	2	16082.58076	17026.74583	2	160	1.77	7.1	121	10696.4	5.87	15	6.2	7.3	95.2	31.2	101.7	0	46	205
110531	2	68	2	4862.101419	5142.830572	2	150	0.99	1780	89	7867.6	2000	44	7.7	8.7	99	36.9	123.3	1	30	123
110532	2	57	1	183289.4871	189289.8696	2	172	2.65	18.9	60	5304	31.5	16	8	5.3	89	37.3	121.8	1	56	211
110533	2	2	4	14236.49119	16027.9841	1	165	2.73	NA	NA	NA	NA	NA	NA	NA	15.8	17.9	54	0	NA	NA
110534	1	17	1	41132.16215	44714.09448	1	159	2.75	278	306	27050.4	90.85	13	7.1	6.2	63.6	22.3	78	0	41	152
110535	1	36	2	22322.95925	24668.87984	2	149	4.81	75.1	154	13613.6	48.77	NA	NA	NA	93.5	29.7	99.5	0	NA	NA
110536	1	9	2	6244.659095	7178.951956	2	166	0.89	8.9	49	4331.6	18.16	NA	NA	NA	26.8	19.2	62.7	0	48	153
110537	2	26	1	31242.52387	0	2	171	4.8	NA	NA	NA	NA	NA	NA	NA	NA	NA	NA	0	NA	NA
110538	2	63	2	3538.996759	3590.153097	1	167	NA	87.8	179	15823.6	49.05	11	7.9	5.7	156.9	56.1	NA	1	55	168
110539	2	9	4	4354.741502	5442.929961	2	170	1.84	3.2	57	5038.8	5.61	NA	NA	NA	28.8	14.9	57.4	0	48	145
110540	2	28	4	16165.76908	17400.07848	1	162	3.82	1.3	35	3094	3.71	12	7.4	4.1	68.9	24.3	97	0	64	165
110541	1	18	4	11577.92821	11943.11507	2	165	1.64	5.1	157	13878.8	3.25	11	7.4	6.5	122.6	40.7	127.4	0	36	138
110542	1	16	4	19398.8741	19562.44498	1	150	5	17	156	13790.4	10.9	13	6.9	7.5	63.1	20.5	73	0	50	150
110543	2	27	4	21619.22567	21865.35179	2	164	5	1.4	25	2210	5.6	11	7.7	4.5	48	20.6	70.6	0	66	178
110544	1	61	1	17868.91333	20160.76955	2	158	1.72	9.8	145	12818	6.76	14	7.5	5.9	92	29.8	112.4	0	37	221
110545	1	37	1	65367.19893	68615.37036	2	163	1.63	3.1	78	6895.2	3.97	16	7.5	8.8	125.9	42.9	140.2	0	35	229
110546	1	40	4	14083.71212	15705.98978	1	169	4.08	17	220	19448	7.73	15	7.1	6.4	82.5	27.7	103.6	0	41	193
110547	1	40	1	160908.5508	177873.9598	2	153	5	4.6	131	11580.4	3.51	18	7.4	4.9	75.7	27.5	91.7	0	56	209
110548	2	55	3	16673.05003	17058.15146	2	166	1.44	2.9	33	2917.2	8.79	13	7.4	3.9	83.6	36	115.8	0	54	213
110549	1	10	2	3618.601365	4210.162724	2	171	0.39	3.3	56	4950.4	5.89	NA	NA	NA	65.2	30.8	99.1	0	NA	NA
110550	1	39	3	33294.29586	35814.63212	2	162	0.61	2.7	193	17061.2	1.4	18	7	5.5	94.7	32.8	109.4	0	26	250
110551	1	47	4	51714.31131	49166.05503	2	162	2.92	4.2	117	10342.8	3.59	16	6.9	7.3	80.1	27.4	98.6	0	44	156
110552	2	34	3	19709.25901	21869.85349	1	161	1.91	8.6	124	10961.6	6.94	15	7	4.1	76	33.5	100	0	46	169
110553	2	24	4	14019.03686	15264.78762	2	155	5	3.7	42	3712.8	8.81	10	7.4	4	66.5	22.8	86.2	0	58	195
110554	1	26	4	20731.06555	0	1	164	NA	NA	NA	NA	NA	NA	NA	NA	NA	NA	NA	0	NA	NA
110555	2	49	2	4917.633109	5179.08889	1	150	0.42	9.5	177	15646.8	5.37	18	8.1	8	99.5	36.4	121.5	0	44	172
110556	2	70	1	89020.67517	0	2	153	5	NA	NA	NA	NA	NA	NA	NA	NA	NA	NA	0	NA	NA
110557	1	34	4	28863.70707	30810.12178	1	149	NA	NA	NA	NA	NA	16	6.7	4.7	67.2	20	NA	0	63	158
110558	2	61	2	5605.365025	5877.480836	2	154	1.98	34.4	75	6630	45.87	16	7.4	4.6	38.5	19.9	72	1	81	264
110559	2	9	1	18933.54522	22698.01219	2	171	5	1.8	23	2033.2	7.83	NA	NA	NA	36.6	21.7	70.6	0	NA	NA
110560	1	31	4	33994.65646	38262.3894	2	165	0.96	0.7	81	7160.4	0.86	13	7	8.1	105.5	31.4	113.1	0	53	231
110561	2	0	1	7943.946423	7460.09102	1	151	1.82	NA	NA	NA	NA	NA	NA	NA	3.8	NA	NA	NA	NA	NA
110562	2	11	1	35213.28777	40668.91211	1	157	3.74	11.1	43	3801.2	25.81	NA	NA	NA	41.9	19	64.5	0	NA	NA
110563	2	0	4	3478.241559	3852.400783	1	171	NA	NA	NA	NA	NA	NA	NA	NA	8.1	NA	NA	NA	NA	NA
110564	2	0	1	5917.277757	6524.988379	2	168	5	NA	NA	NA	NA	NA	NA	NA	6.6	NA	NA	NA	NA	NA
110565	2	27	1	148250.9225	157463.8395	2	157	0.85	2.4	11	972.4	21.82	NA	NA	NA	59.5	23.6	82.7	0	NA	NA
110566	2	1	2	5570.879419	6058.018111	1	167	0.72	NA	NA	NA	NA	NA	NA	NA	NA	NA	NA	0	NA	NA
110567	1	34	2	7768.886853	8395.406203	2	171	1.68	4.8	144	12729.6	3.33	NA	NA	NA	97.3	33.4	106.3	0	NA	NA
110568	1	1	2	2748.716293	2990.958854	2	159	3.66	NA	NA	NA	NA	NA	NA	NA	12.5	NA	NA	0	NA	NA
110569	1	20	3	12196.84708	0	2	150	3.34	NA	NA	NA	NA	NA	NA	NA	NA	NA	NA	0	NA	NA
110570	2	11	1	16300.0311	18579.53925	2	171	5	6	15	1326	40	NA	NA	NA	28.5	14	55.8	0	NA	NA
110571	2	59	2	9833.574569	10733.81931	2	170	2.64	5.1	100	8840	5.1	17	6.5	5.2	73.8	24.7	90.5	0	50	173
110572	2	39	4	19064.50803	20632.63858	1	149	0.6	16.2	269	23779.6	6.02	11	7.2	4.4	96.3	37.6	109.8	0	55	167
110573	1	61	1	98488.42257	106004.679	1	157	4.12	7.7	76	6718.4	10.13	16	6.8	4.9	72.8	24.1	97.2	0	33	196
110574	1	9	2	4743.729543	5838.831193	2	169	0.79	10.2	71	6276.4	14.37	NA	NA	NA	34	18.5	57.5	0	61	133
110575	1	80	4	11346.71659	11809.14432	1	161	2.46	86.6	188	16619.2	46.06	19	6.1	8.2	105.1	32.5	111.1	0	57	125
110576	2	37	1	82605.1575	87175.19518	1	158	5	5.2	144	12729.6	3.61	13	6.3	3.5	76.5	29.7	101.5	0	55	172
110577	2	13	1	21242.60544	22094.50416	1	166	0.35	4.4	69	6099.6	6.38	8	7.7	5	54.6	22.3	81.2	0	63	172
110578	1	66	2	2431.173476	2548.355342	1	167	NA	225	151	13348.4	149.01	27	6.3	7.4	96.3	31.7	108.9	1	50	168
110579	1	48	2	6366.408933	6788.225229	2	152	0.39	8.6	108	9547.2	7.96	14	6.7	4.7	121.1	37.5	117.5	0	66	213
110580	2	80	1	7183.622457	0	2	150	NA	NA	NA	NA	NA	NA	NA	NA	NA	NA	NA	1	NA	NA
110581	2	40	1	15193.91695	17268.11589	1	150	0.28	20.7	257	22718.8	8.05	17	7.3	5.2	100.8	38.8	116.9	0	31	190
110582	1	41	4	14912.16577	16629.87153	1	169	5	NA	NA	NA	NA	NA	NA	NA	89.8	30.8	108.8	0	NA	NA
110583	2	80	1	7726.502898	0	2	156	1.89	NA	NA	NA	NA	NA	NA	NA	NA	NA	NA	0	NA	NA
110584	1	0	2	1436.522098	1573.896846	1	171	0.36	NA	NA	NA	NA	NA	NA	NA	8.7	NA	NA	NA	NA	NA
110585	2	12	4	4613.65947	4792.512754	1	167	0.28	15	103	9105.2	14.56	9	7	4.7	78.3	30.4	93.7	0	47	105
110586	1	69	2	6454.581008	7181.973083	2	171	3.52	1.2	35	3094	3.43	NA	NA	NA	60.7	21.7	78.6	0	NA	NA
110587	1	0	2	2709.38751	2968.486501	2	152	1.69	NA	NA	NA	NA	NA	NA	NA	4.7	NA	NA	NA	NA	NA
110588	2	65	2	8827.33652	9505.920276	2	171	5	9.2	166	14674.4	5.54	21	7.8	5.6	80.9	31	98.5	0	82	291
110589	2	22	2	4947.336618	0	2	168	1.42	NA	NA	NA	NA	NA	NA	NA	NA	NA	NA	0	NA	NA
110590	2	15	1	13897.88633	14056.68298	1	155	0.44	60.5	323	28553.2	18.73	10	7.4	4.5	40.9	17.1	62.9	0	55	173
110591	1	14	4	9592.188751	9956.007826	1	169	3.4	104.1	150	13260	69.4	NA	NA	NA	52	18.9	NA	0	NA	NA
110592	2	71	1	36462.39159	0	2	159	5	NA	NA	NA	NA	NA	NA	NA	NA	NA	NA	0	NA	NA
110593	1	19	2	3884.003832	4072.030595	1	150	1.3	8.9	177	15646.8	5.03	9	6.9	6.3	81.7	29.9	88.6	0	39	162
110594	1	19	3	9846.177576	10324.1063	2	164	NA	2.8	75	6630	3.73	13	7.5	6.4	74.7	23	83.7	0	57	147
110595	1	1	1	11036.03341	12643.75098	2	166	1.2	NA	NA	NA	NA	NA	NA	NA	14.6	NA	NA	0	NA	NA
110596	1	1	4	7676.515602	0	1	162	1.02	NA	NA	NA	NA	NA	NA	NA	NA	NA	NA	0	NA	NA
110597	2	57	4	30369.02473	33326.61383	3	156	1.82	16.5	226	19978.4	7.3	NA	NA	NA	104.1	37.3	122.8	0	NA	NA
110598	1	15	4	12146.84347	13237.07809	1	162	0.93	21.3	329	29083.6	6.47	11	7.5	7	92.2	30.7	103.1	0	60	147
110599	1	2	3	6180.284331	7318.245415	2	152	1.26	NA	NA	NA	NA	NA	NA	NA	NA	NA	48	0	NA	NA
110600	2	3	4	6683.05752	6608.063774	1	161	0.29	NA	NA	NA	NA	NA	NA	NA	17.1	16.5	48.8	0	NA	NA
110601	2	13	1	8624.801029	9859.39255	2	156	4.85	6.7	38	3359.2	17.63	11	6.9	3.8	51.5	20.4	68.4	0	54	128
110602	2	30	4	14704.47676	15807.77273	2	165	5	3.8	102	9016.8	3.73	10	6.9	5.4	44.5	20	69.8	0	117	164
110603	1	56	4	113971.2385	128777.2939	1	158	1.93	20	154	13613.6	12.99	16	7	4.5	75.7	24.3	91.4	0	60	179
110604	1	19	1	28887.98487	31453.23607	1	158	2.01	4.7	162	14320.8	2.9	6	6.9	5.4	63.1	21.9	79	0	41	135
110605	1	1	1	4177.369936	4634.03133	2	151	1.91	NA	NA	NA	NA	NA	NA	NA	13.2	NA	NA	0	NA	NA
110606	2	33	1	84193.93567	88851.87072	2	166	5	115	522	46144.8	22.03	11	7.1	4	101.3	39	101.2	0	48	173
110607	2	58	1	36967.63222	37626.30682	2	159	5	1.4	28	2475.2	5	14	7.1	4.4	77.4	31.8	97.8	0	74	220
110608	1	60	4	4465.356781	4810.187467	1	167	2.07	1930	147	12994.8	1312.93	21	7.6	5.1	113.2	42	135	1	45	176
110609	1	3	2	11128.01094	12517.14424	2	149	4.81	14.1	124	10961.6	11.37	NA	NA	NA	16.3	15.6	48.2	0	NA	NA
110610	2	29	4	26867.46141	28988.91587	1	172	1.37	3.8	83	7337.2	4.58	12	7.2	3.9	90.1	42	113.9	0	56	193
110611	2	67	1	43003.88705	46374.11735	1	149	5	3	45	3978	6.67	15	7.2	3.5	70.2	28.7	101.2	0	85	213
110612	2	21	3	21862.59736	0	2	169	NA	NA	NA	NA	NA	NA	NA	NA	NA	NA	NA	0	NA	NA
110613	1	53	4	3526.336357	3901.337661	2	151	0.87	9.6	163	14409.2	5.89	24	7.3	4	71.3	24.8	83.1	1	56	212
110614	1	44	3	53350.64283	56579.69513	1	159	2.98	7.3	126	11138.4	5.79	13	6.4	6.3	85	27.8	98.1	0	34	153
110615	2	75	2	13028.84958	14424.25465	1	161	5	8.7	44	3889.6	19.77	13	6.8	3.4	61.9	23.2	91.8	1	87	253
110616	2	17	3	14534.42342	14723.79016	2	155	NA	8.3	119	10519.6	6.97	16	7	5.4	85.9	31.2	98.5	0	46	181
110617	1	75	1	23228.06464	23509.01347	1	152	2.84	6.2	58	5127.2	10.69	14	7.4	5.2	78.9	23.5	95.8	0	64	202
110618	1	30	2	15824.13447	0	1	168	1.94	NA	NA	NA	NA	NA	NA	NA	NA	NA	NA	0	NA	NA
110619	2	80	1	26333.03372	33986.10315	2	157	0.91	141.7	154	13613.6	92.01	20	7.1	5.6	NA	NA	NA	0	38	180
110620	1	4	1	10803.47371	10985.0174	2	168	NA	9.4	87	7690.8	10.8	NA	NA	NA	17.7	15.5	51.5	0	NA	NA
110621	1	62	1	50092.31814	54969.40017	2	152	3.67	4.4	63	5569.2	6.98	16	6.3	9.2	90.9	27.5	105	0	51	201
110622	1	66	4	10684.22566	11442.81337	1	164	2.94	NA	NA	NA	NA	28	7.4	4.2	66.1	24.6	87.7	1	47	172
110623	1	14	2	9866.615965	10631.10772	1	171	0.8	2.2	195	17238	1.13	7	7.1	5	117.8	39.3	112.8	0	43	114
110624	1	43	4	12694.87627	13202.37407	2	154	1.67	8.8	154	13613.6	5.71	18	7	6.1	83	27.3	95.5	0	41	230
110625	2	78	1	44909.78765	48829.95323	2	161	5	14.1	88	7779.2	16.02	22	7.1	7.5	104.5	36.6	111.1	0	72	237
110626	2	33	3	10309.74202	11114.56916	2	168	1.92	55.1	222	19624.8	24.82	8	7.2	6	88.8	35.7	105.6	0	23	180
110627	1	31	4	11354.0358	11793.61858	2	156	0.99	33.2	226	19978.4	14.69	13	7.8	5.8	90	28.1	91.6	0	39	164
110628	2	63	1	96335.72528	101008.3942	2	172	5	1.3	13	1149.2	10	17	6.7	5	68.4	24.6	92.3	0	81	209
110629	2	80	1	10247.73533	12680.74746	2	163	0.51	12.5	27	2386.8	46.3	21	6.5	6.1	53.4	25.6	86.5	0	61	209
110630	1	11	2	15255.60672	16880.82701	1	172	5	13	203	17945.2	6.4	NA	NA	NA	84.5	32.9	105.9	0	49	246
110631	2	55	1	166660.5259	179913.3391	2	153	NA	15.5	137	12110.8	11.31	NA	NA	NA	67.3	28.2	100.8	0	NA	NA
110632	1	14	4	8175.858111	9378.87509	1	164	4.9	6.6	201	17768.4	3.28	13	7.6	8.3	81.3	26.8	96.3	0	51	221
110633	2	0	1	6587.935729	7016.15463	1	165	0.53	NA	NA	NA	NA	NA	NA	NA	6.5	NA	NA	NA	NA	NA
110634	1	10	2	5383.535094	6472.078599	1	152	1.24	4.3	90	7956	4.78	NA	NA	NA	48.5	23.5	81.9	0	45	150
110635	1	1	4	8070.148355	9395.286461	1	163	4.08	NA	NA	NA	NA	NA	NA	NA	10.2	NA	NA	0	NA	NA
110636	2	56	4	26966.83839	28177.46474	2	160	2.65	9.5	167	14762.8	5.69	14	6.9	3.6	111.8	43.9	122	0	35	174
110637	2	49	1	18405.59719	18357.88476	1	155	0.82	24.1	117	10342.8	20.6	23	7.7	5.3	148.4	56.5	148.5	0	49	152
110638	1	60	3	12781.28148	14038.3978	2	162	1.18	134.2	73	6453.2	183.84	24	7.5	7.5	150.6	56.3	NA	1	38	167
110639	1	52	1	87045.61007	96750.65376	2	171	5	10.2	161	14232.4	6.34	17	6.9	5.3	95.3	32.6	107.8	0	47	157
110640	2	59	1	34429.58636	35476.78855	2	155	0.74	2.4	38	3359.2	6.32	8	7	5.1	85.1	32.2	118.5	0	58	217
110641	2	8	4	15300.59065	15840.54805	1	153	5	5.4	58	5127.2	9.31	NA	NA	NA	43.8	23.2	77.3	0	41	155
110642	1	17	2	5896.215064	6181.654082	2	170	NA	9	256	22630.4	3.52	11	7.3	6.5	149.1	47.3	131.8	0	49	215
110643	2	9	3	12831.43356	13553.47442	1	172	1.42	60.1	22	1944.8	273.18	NA	NA	NA	30.2	16.8	61.1	0	44	156
110644	1	2	2	3170.437087	3477.146452	2	166	0.02	NA	NA	NA	NA	NA	NA	NA	11.6	16.3	44.4	0	NA	NA
110645	2	43	2	14149.42305	14630.68773	2	172	3.4	10.6	213	18829.2	4.98	8	6.7	4.9	119.3	41.5	119.2	0	28	212
110646	1	14	2	6361.829986	7368.918522	1	152	2.96	17.4	199	17591.6	8.74	12	7.7	5	65.7	19.4	71.8	0	48	153
110647	2	0	4	6847.194533	7632.666033	3	156	0.77	NA	NA	NA	NA	NA	NA	NA	9.5	NA	NA	NA	NA	NA
110648	1	4	3	17033.86043	19802.28727	1	155	0.73	4.8	33	2917.2	14.55	NA	NA	NA	20.7	17.8	56.8	0	NA	NA
110649	2	17	1	121924.6831	130508.402	2	157	5	3.3	165	14586	2	14	6.4	5.2	65.5	22.1	77.4	0	81	163
110650	1	22	2	12409.03511	13109.44311	1	170	1.99	13.6	153	13525.2	8.89	NA	NA	NA	57.7	19.3	70.7	0	NA	NA
110651	1	63	2	12043.93264	12816.20073	1	166	4.35	6.3	132	11668.8	4.77	18	7.6	6.9	93.5	26.1	97.5	0	49	227
110652	2	7	4	7771.085631	9425.791307	1	159	NA	4.7	40	3536	11.75	NA	NA	NA	23.1	14	56.2	0	98	236
110653	1	38	2	15225.08794	16025.95993	2	160	NA	10.5	196	17326.4	5.36	13	7.5	4.8	60.9	20.3	NA	0	60	152
110654	2	0	2	2001.299465	2125.229325	1	171	0.35	NA	NA	NA	NA	NA	NA	NA	6.5	NA	NA	NA	NA	NA
110655	1	39	1	21631.45814	23332.27285	2	151	3.44	14.9	192	16972.8	7.76	16	7.1	5.6	125.4	41.3	136.5	0	38	180
110656	1	80	1	6344.413178	6958.99438	1	158	1.94	23.1	131	11580.4	17.63	17	7.3	5	NA	NA	NA	1	51	144
110657	1	28	2	18465.6775	19432.43137	1	168	1.8	3.8	159	14055.6	2.39	10	5.8	4.5	67.1	22.8	NA	0	44	140
110658	2	61	2	11650.865	11998.80292	1	166	NA	26.8	193	17061.2	13.89	13	7.4	4.7	73.1	29.1	92.2	0	58	189
110659	2	1	4	10949.96128	12540.83391	1	156	3.27	NA	NA	NA	NA	NA	NA	NA	10.3	NA	NA	0	NA	NA
110660	1	5	2	3376.429688	3886.400232	2	152	0.53	10.2	32	2828.8	31.88	NA	NA	NA	20.5	15.2	53.4	0	NA	NA
110661	1	47	1	29762.59246	30005.06457	2	159	1.42	34.7	129	11403.6	26.9	NA	NA	NA	178.9	52.3	155.5	1	NA	NA
110662	2	76	1	15949.58797	17057.14091	2	151	NA	28.7	89	7867.6	32.25	12	7	3.7	78.1	33.5	100.6	0	57	194
110663	1	59	1	24200.54256	27755.0025	1	149	3.13	84.7	276	24398.4	30.69	20	6.8	5.5	69.5	29.9	103.4	1	46	211
110664	1	48	4	11987.30226	12710.43022	1	169	1.99	8.3	268	23691.2	3.1	NA	NA	NA	78.9	28.4	NA	0	NA	NA
110665	2	58	4	11797.94013	11727.95441	1	156	1.89	4.1	26	2298.4	15.77	13	7.2	3.2	88.2	35.8	101.8	0	43	190
110666	2	3	1	14180.66854	15512.91599	2	158	2.75	11.3	31	2740.4	36.45	NA	NA	NA	16.3	15.6	51.6	0	NA	NA
110667	1	15	4	7292.580647	7807.923803	2	152	5	16.1	183	16177.2	8.8	14	7.1	8	70.4	22.2	74.4	0	47	135
110668	2	3	1	13526.3011	15281.3626	2	167	NA	9.5	25	2210	38	NA	NA	NA	18.3	17.4	54	0	NA	NA
110669	1	30	2	27799.54906	29656.86447	1	160	1.77	3.3	152	13436.8	2.17	9	5.5	4.6	118.4	36.3	113.5	0	47	163
110670	2	7	1	12137.19555	13250.34392	2	158	0.04	NA	NA	NA	NA	NA	NA	NA	36.9	23.4	78.6	0	NA	NA
110671	1	15	4	8585.45233	8869.934917	1	167	0.56	2.1	66	5834.4	3.18	8	7.2	6.5	80.8	25.7	94.4	0	37	190
110672	2	80	1	29568.88123	35107.11604	2	158	5	31.8	66	5834.4	48.18	15	6.7	4.7	70.1	29.1	102.2	0	57	186
110673	1	69	2	5126.470849	5377.689445	1	168	4.02	93.8	155	13702	60.52	13	7.1	7.4	121.1	38.1	125.8	0	38	100
110674	1	44	4	10113.00387	10913.51929	2	161	1.15	2.3	21	1856.4	10.95	14	7.4	6.6	125.8	35.4	128.1	1	45	115
110675	2	80	1	39538.18249	46812.06738	2	157	1.28	265	74	6541.6	358.11	31	6.1	4.7	73.5	28.3	99.2	0	62	200
110676	2	0	1	8540.983107	9296.848778	2	159	2.04	NA	NA	NA	NA	NA	NA	NA	3.6	NA	NA	NA	NA	NA
110677	1	13	2	4508.029943	4818.697204	1	150	0.59	3.3	98	8663.2	3.37	8	7.6	7	144.8	48.2	141.2	0	48	203
110678	1	36	1	34943.73204	38488.32697	1	156	NA	11.2	160	14144	7	10	7.8	4.9	67.3	19.3	79.6	0	54	156
110679	2	11	1	39504.46214	43223.39781	1	153	3.92	12.1	106	9370.4	11.42	NA	NA	NA	48.3	21.1	79.7	0	NA	NA
110680	2	4	3	29030.59463	0	1	161	4.16	NA	NA	NA	NA	NA	NA	NA	NA	NA	NA	0	NA	NA
110681	1	28	1	18137.81418	21434.03819	2	156	0.78	0.8	17	1502.8	4.71	7	7.4	4.7	64.1	20.6	83.4	0	54	175
110682	1	54	2	3822.17205	4112.470226	1	152	1.2	25.1	255	22542	9.84	17	7	7.4	89.4	25.8	96.6	0	72	188
110683	1	56	1	36040.98393	40127.84179	2	149	1.6	NA	NA	NA	NA	NA	NA	NA	NA	NA	NA	0	NA	NA
110684	2	23	2	33828.85313	36680.09621	1	172	0.37	4.4	78	6895.2	5.64	6	7.1	3.5	68.9	23.6	80.9	0	58	128
110685	1	15	4	11858.22508	12621.12355	1	166	2.16	38.4	276	24398.4	13.91	13	7.2	4.7	76.1	24.6	86.4	0	54	145
110686	1	38	2	9488.49618	10253.69287	1	171	1.77	11.6	148	13083.2	7.84	8	6.7	3.9	72.1	22.2	79.8	0	51	128
110687	1	61	2	9096.192946	9873.071341	1	164	5	335.5	284	25105.6	118.13	19	7.7	6.2	126	39.5	132.9	0	47	106
110688	2	34	4	10668.15559	11663.5596	1	162	2.15	51.2	188	16619.2	27.23	14	7.6	3.8	42.3	18.7	67.1	0	55	161
110689	1	6	1	11328.7104	13968.02091	1	149	3.11	5.6	48	4243.2	11.67	NA	NA	NA	25.5	19.1	64.1	0	50	185
110690	1	52	2	8491.517062	8972.021737	1	152	4.48	123.5	247	21834.8	50	9	8.1	7.4	75.9	23.5	96.1	0	41	144
110691	2	68	1	50513.53534	0	3	156	2.4	NA	NA	NA	NA	NA	NA	NA	NA	NA	NA	0	NA	NA
110692	1	27	4	34977.06254	38877.99925	1	160	4.44	4.9	132	11668.8	3.71	11	7	5	57	18.9	70.2	0	88	183
110693	1	17	4	8056.536749	8493.959445	2	156	3.11	7.9	168	14851.2	4.7	6	7.2	5.7	75.3	26	94	0	34	148
110694	2	16	2	8537.927066	9065.311544	1	161	1.24	61.1	247	21834.8	24.74	15	6.7	4.7	112.3	44.8	113	0	51	120
110695	2	12	1	18242.3473	19514.50661	1	157	NA	2.3	34	3005.6	6.76	NA	NA	NA	53.6	20.9	74.2	0	NA	NA
110696	1	13	4	4716.050074	5507.018341	2	169	1.88	41.6	209	18475.6	19.9	17	8	5.5	45.4	18.1	64.1	0	68	189
110697	1	17	4	18491.06144	19024.87905	1	172	3.05	3370	295	26078	1142.37	NA	NA	NA	48.2	17.1	63.2	0	NA	NA
110698	2	67	2	11163.59679	11306.27993	1	169	5	146.6	52	4596.8	281.92	23	6.7	5.2	79.2	30.2	109.6	1	56	144
110699	2	56	2	7701.698061	8157.115512	1	171	1.83	15	68	6011.2	22.06	13	6.8	5.7	106.3	39.9	119.7	1	80	179
110700	1	68	2	3028.109814	3236.138647	1	150	5	13.7	198	17503.2	6.92	18	7.2	5.3	98	28.7	108.1	1	40	190
110701	1	5	4	16360.79719	0	3	156	1.89	NA	NA	NA	NA	NA	NA	NA	NA	NA	NA	0	NA	NA
110702	1	39	2	15586.91334	17466.31845	2	153	0.85	6	159	14055.6	3.77	18	7.5	8.8	87.2	31	108.9	0	41	214
110703	1	78	2	5200.056534	5267.945929	1	168	0.67	79.1	40	3536	197.75	20	8.3	5.7	76.1	25.5	95.4	1	45	144
110704	1	63	2	7279.566287	7733.656223	1	171	2.11	0.8	20	1768	4	8	7.1	4.3	80.6	24.1	99.2	0	60	133
110705	1	40	4	9256.633139	10568.92919	3	156	3.98	0.3	24	2121.6	1.25	10	7.2	7.1	73.9	23.5	94.3	0	46	161
110706	1	51	4	30024.55548	32895.26924	1	165	1.74	2.4	53	4685.2	4.53	15	7.1	5.2	75.6	27.3	95	0	48	208
110707	1	7	4	6319.975202	7336.031426	1	162	1.02	7	49	4331.6	14.29	NA	NA	NA	30.6	22.1	67	0	61	155
110708	1	69	3	3598.379411	0	2	150	1.12	NA	NA	NA	NA	NA	NA	NA	NA	NA	NA	0	NA	NA
110709	1	70	1	24526.57214	25316.09468	1	150	NA	14.1	118	10431.2	11.95	17	6.8	4.2	103	34.3	113	0	65	143
110710	1	69	2	3572.347922	3888.524931	2	171	1.2	2.9	28	2475.2	10.36	12	7.3	7.8	77	26.7	98.5	1	38	133
110711	2	40	3	14344.49377	14264.75853	1	170	5	11.9	166	14674.4	7.17	13	7.5	4.4	81	32.7	101.8	0	79	264
110712	2	59	3	15191.6651	14961.50814	2	165	1.64	4.3	113	9989.2	3.81	16	6.9	2.6	54.9	25.9	85.7	0	71	187
110713	2	26	4	23565.99676	24774.84153	1	169	4.78	7.8	106	9370.4	7.36	13	8	5	57.2	22.3	80.1	0	65	237
110714	2	67	4	27842.06953	29358.39363	1	159	NA	1.1	23	2033.2	4.78	14	7.2	5.8	57.4	27	96.3	0	56	202
110715	1	55	4	5581.381111	6069.84143	1	170	3.19	5	126	11138.4	3.97	14	7	5.6	61.1	22.5	78	0	53	185
110716	2	55	4	9065.514124	9529.94791	1	161	3.43	6.3	82	7248.8	7.68	15	7.4	4.6	60.2	28.3	100.2	1	48	132
110717	2	61	2	4835.628205	5050.75021	1	168	0.96	63.6	111	9812.4	57.3	19	8.5	4.7	53.4	18.8	69.6	0	89	145
110718	1	32	2	7247.003415	7792.275168	2	170	2.11	17.8	189	16707.6	9.42	10	7.3	8	154.3	45	132.6	0	47	223
110719	1	18	4	8694.30755	9079.290775	1	149	NA	7	181	16000.4	3.87	13	7.2	3.7	111.5	35.6	109.4	0	40	185
110720	1	16	1	29935.05963	31475.42273	1	166	1.75	12.9	200	17680	6.45	10	7.7	7.8	96.3	30.8	106	0	35	163
110721	2	80	4	12619.67319	13286.88265	1	160	2.43	68.6	26	2298.4	263.85	13	7.4	2.4	45.9	23.2	NA	0	65	218
110722	1	25	3	59804.46605	66034.80272	2	162	0.4	2.7	77	6806.8	3.51	11	7.3	7.7	110.1	47.6	127.3	0	41	149
110723	1	73	4	8748.30274	8714.553536	2	161	3.95	42.8	131	11580.4	32.67	17	7.6	5.6	67.9	24.5	93.6	0	73	208
110724	2	36	4	15521.66879	16023.06684	1	164	5	3.1	18	1591.2	17.22	NA	NA	NA	61.4	25.2	NA	1	NA	NA
110725	2	7	4	16293.87591	0	1	159	NA	NA	NA	NA	NA	NA	NA	NA	NA	NA	NA	0	NA	NA
110726	1	62	2	4884.918751	5107.228342	2	170	3.57	29.1	335	29614	8.69	11	6.1	5.8	78.7	25.4	97.6	1	37	110
110727	2	16	3	18788.39419	19354.2182	2	166	5	35.9	223	19713.2	16.1	8	7.3	5.9	77.2	33	93.6	0	48	169
110728	1	72	1	34502.39858	36662.01424	2	163	NA	176.5	64	5657.6	275.78	25	7.2	8.1	76.9	28.4	108	1	46	214
110729	1	38	1	122188.1212	0	2	172	5	NA	NA	NA	NA	NA	NA	NA	NA	NA	NA	0	NA	NA
110730	2	29	1	36058.71299	38299.54848	2	171	3.6	10.6	169	14939.6	6.27	13	6.8	4.3	64.9	22.2	74.6	0	85	209
110731	1	3	1	22996.57653	0	1	156	5	NA	NA	NA	NA	NA	NA	NA	NA	NA	NA	0	NA	NA
110732	2	10	1	64031.40756	74217.05442	1	172	2.28	20.7	88	7779.2	23.52	NA	NA	NA	38.9	19.7	70.3	1	54	155
110733	1	0	1	10612.75643	11700.16913	1	155	1.96	NA	NA	NA	NA	NA	NA	NA	9.4	NA	NA	NA	NA	NA
110734	2	8	1	31939.87942	36384.84664	2	166	4.78	13.1	89	7867.6	14.72	NA	NA	NA	27	16.1	57.2	0	NA	NA
110735	1	2	3	10539.87163	12491.75462	2	161	NA	NA	NA	NA	NA	NA	NA	NA	17.8	20.8	NA	0	NA	NA
110736	2	49	3	8934.094772	9311.173808	1	152	1.15	110.2	34	3005.6	324.12	13	8.3	3.2	64.1	31	98	0	44	184
110737	1	77	1	22083.85274	23622.9897	2	167	5	4.4	50	4420	8.8	22	6.3	9.3	114.9	38.3	130.5	1	51	123
110738	2	60	1	16641.07199	0	2	150	NA	NA	NA	NA	NA	NA	NA	NA	NA	NA	NA	1	NA	NA
110739	2	40	1	10484.77138	11761.93589	2	167	0.73	2.5	30	2652	8.33	11	6.8	3.8	68.4	26.3	88.9	0	69	150
110740	1	12	2	2669.804017	3000.655454	1	150	0.4	5.2	83	7337.2	6.27	8	6.8	3.4	27.6	13.8	53.6	0	48	179
110741	2	5	2	3088.626657	3437.497646	2	150	0.92	NA	NA	NA	NA	NA	NA	NA	26.4	21.2	59	0	NA	NA
110742	1	55	4	4060.292071	4073.812686	2	155	1.52	1.1	40	3536	2.75	12	6.8	6.4	53.8	22.6	76.4	0	67	216
110743	1	13	2	12202.30494	12987.95591	1	152	1.09	42.7	237	20950.8	18.02	15	8.2	5.1	50.6	18.4	64.2	0	81	161
110744	1	80	1	5889.262054	6715.6106	2	150	3.48	73	131	11580.4	55.73	26	7.2	7.5	65.7	25.8	100.1	0	48	212
110745	2	17	2	16039.91484	17257.35236	1	161	1.22	24.5	285	25194	8.6	10	6.9	3.4	85.9	32.4	93	1	54	155
110746	2	13	4	5535.092193	6489.447685	2	154	4.08	5.6	178	15735.2	3.15	9	7.2	4.2	36.5	15.1	61.7	0	89	210
110747	1	80	1	10437.07782	11879.71673	2	159	2.35	175.2	39	3447.6	449.23	17	8.2	5.1	105.6	34.4	124.4	0	26	169
110748	2	24	2	6611.523924	7141.022995	3	156	1.18	5.2	60	5304	8.67	8	7.3	3.1	57.2	20.3	71.2	0	44	121
110749	2	80	2	13220.36243	14770.30883	1	158	NA	2.1	71	6276.4	2.96	12	6.9	4.7	65.5	23.8	88.5	0	90	218
110750	1	52	4	6516.615166	7118.950199	2	156	2.6	15.5	375	33150	4.13	16	7.3	6.9	92.2	31.5	102.4	0	52	222
110751	2	69	1	19635.52061	19871.04244	1	155	0.31	10.6	110	9724	9.64	20	6.8	7.6	104.4	41.4	127.1	0	47	156
110752	1	28	1	78121.13767	91032.37324	2	161	0.99	2.3	50	4420	4.6	15	7.1	5.6	96.1	31.6	102.5	0	48	246
110753	1	36	4	25106.35201	27863.83955	1	167	NA	13.8	258	22807.2	5.35	14	6.8	3.1	81.5	29.4	92.7	0	11	276
110754	2	1	4	10056.31284	11482.53423	2	153	5	NA	NA	NA	NA	NA	NA	NA	10.4	NA	NA	0	NA	NA
110755	2	8	4	8068.69178	9415.220902	2	153	5	7.2	79	6983.6	9.11	NA	NA	NA	27.5	17.2	61.2	0	NA	NA
110756	1	17	4	11269.72709	12302.41262	1	169	5	10.3	139	12287.6	7.41	13	7.3	5.7	54.4	19.3	75.2	0	50	158
110757	1	45	1	8809.979814	8893.208924	1	167	NA	17.4	230	20332	7.57	NA	NA	NA	174.4	58	155.1	0	NA	NA
110758	2	5	4	14786.28605	17043.73636	2	161	NA	15.4	120	10608	12.83	NA	NA	NA	17.9	16.8	50.5	0	NA	NA
110759	1	54	2	19219.03964	20772.3321	2	172	NA	31.2	111	9812.4	28.11	15	7.8	9	121	37.9	121.9	0	49	159
110760	1	28	3	14705.82295	16597.68813	2	168	3.55	5.3	126	11138.4	4.21	13	6.9	6.5	100.5	31.3	104.7	0	61	162
110761	2	0	1	11375.0857	12251.31481	1	150	4.47	NA	NA	NA	NA	NA	NA	NA	6.8	NA	NA	NA	NA	NA
110762	1	66	1	26776.52738	28051.84105	2	151	3.67	84.6	140	12376	60.43	16	6.5	5	127.4	41.1	131.8	1	39	113
110763	1	71	1	4941.70793	5577.796375	2	164	1.52	27.9	327	28906.8	8.53	20	6.6	5.9	116	36.9	122	0	43	158
110764	1	2	2	8548.429703	9108.422823	1	166	0.55	NA	NA	NA	NA	NA	NA	NA	11.1	14.5	43	0	NA	NA
110765	2	59	2	10520.46886	10898.44776	2	154	NA	7.5	77	6806.8	9.74	11	7.5	4.2	79.2	31	104.6	0	65	258
110766	2	20	3	51054.97584	55250.28712	1	155	3.25	16	109	9635.6	14.68	10	6.8	4.9	84.3	32.6	105.7	0	55	141
110767	1	9	1	34645.56221	0	2	149	4.73	NA	NA	NA	NA	NA	NA	NA	NA	NA	NA	0	NA	NA
110768	2	15	2	6016.11152	0	1	154	NA	NA	NA	NA	NA	NA	NA	NA	NA	NA	NA	0	NA	NA
110769	2	18	2	7670.416467	8465.604507	1	162	0.92	15.3	202	17856.8	7.57	12	7.4	3.7	54.5	24.4	82.7	0	40	135
110770	1	67	4	17732.40396	19455.40896	1	169	1.63	3	82	7248.8	3.66	20	6.7	5.6	70.4	24.1	85.2	1	84	189
110771	2	34	2	15195.86805	15463.9622	1	153	4.86	97.5	359	31735.6	27.16	11	7.5	3.9	70.8	30.8	91.3	0	60	186
110772	2	11	3	14502.62719	15606.92801	1	159	NA	7.5	165	14586	4.55	NA	NA	NA	34.4	17.5	64.8	0	NA	NA
110773	2	18	4	15816.78845	16517.41469	2	153	NA	11.3	179	15823.6	6.31	11	7.7	3.4	47.7	20	69.3	0	64	133
110774	2	15	4	6674.33887	6865.703962	1	167	1.79	32.7	176	15558.4	18.58	NA	NA	NA	56.3	23.9	77.2	0	NA	NA
110775	1	71	4	32093.77767	35283.73619	2	157	0.66	4.4	58	5127.2	7.59	13	7.2	7.3	109.2	33.4	113.8	1	78	200
110776	2	62	4	5993.000186	6461.17212	2	167	1.45	8.5	36	3182.4	23.61	NA	NA	NA	54.3	23.8	86.2	1	NA	NA
110777	2	69	2	9669.444638	10196.04277	2	172	2.37	3.3	53	4685.2	6.23	23	7.5	6.5	75	30.4	98	0	41	174
110778	1	80	1	34949.72262	39233.78789	2	157	4.27	103.5	115	10166	90	16	6.2	8.4	108	36.9	127.5	1	35	144
110779	2	70	1	26672.15685	29750.67027	2	168	4.14	2	20	1768	10	11	7.3	3.8	65.8	24.3	90.1	0	78	228
110780	2	37	2	4472.274345	4697.866907	2	156	0.77	31.3	391	34564.4	8.01	5	6.7	4.1	100	34.6	111.5	0	43	233
110781	1	62	1	74454.67587	78211.57294	2	158	5	6	150	13260	4	22	7	8.2	88.8	35.3	111.5	0	41	237
110782	1	60	2	5495.209602	0	2	161	NA	NA	NA	NA	NA	NA	NA	NA	NA	NA	NA	0	NA	NA
110783	1	5	1	8037.531992	9044.376922	2	151	1.62	12.1	91	8044.4	13.3	NA	NA	NA	20.9	15	54.2	0	NA	NA
110784	2	32	2	11472.04393	11800.76087	1	152	0.88	2.9	63	5569.2	4.6	13	7.1	2.8	65.4	25.3	78	0	71	198
110785	1	26	4	24213.05645	29036.20175	1	154	2.45	49.7	229	20243.6	21.7	16	8	9.3	146.8	42.3	NA	0	30	160
110786	1	7	2	13011.40075	0	1	172	0.74	NA	NA	NA	NA	NA	NA	NA	NA	NA	NA	0	NA	NA
110787	1	10	1	39189.94561	0	1	163	5	NA	NA	NA	NA	NA	NA	NA	NA	NA	NA	0	NA	NA
110788	1	7	2	3578.58566	3887.351391	2	163	1.06	8.5	93	8221.2	9.14	NA	NA	NA	27.1	16.1	54	0	47	106
110789	2	36	3	13743.61131	14329.72774	2	170	0.87	30.7	8	707.2	383.75	10	7.3	5.4	78.3	32.9	104.9	1	39	171
110790	1	13	1	51182.67329	55639.83923	2	149	5	13.7	234	20685.6	5.85	12	7	5	72.1	25.2	86.2	0	49	130
110791	2	56	4	9435.967448	10579.72322	1	159	4.44	3.1	51	4508.4	6.08	12	6.1	4	56.8	24.5	86.5	0	87	248
110792	2	44	4	6766.822361	7706.643587	2	169	5	3.5	49	4331.6	7.14	15	7.6	4.7	46.2	19.4	74	0	70	224
110793	1	7	4	7736.745261	8578.025228	1	164	3.47	0.7	11	972.4	6.36	NA	NA	NA	24.9	15.9	57.9	0	NA	NA
110794	2	58	4	6540.180513	6594.1919	2	164	1.82	52	35	3094	148.57	15	7.4	5.2	98	44.6	120.6	0	55	194
110795	2	47	2	4900.376381	4970.151147	1	167	2.02	4270	284	25105.6	1503.52	14	7.7	5.5	103.8	38.5	111.5	0	46	162
110796	2	50	3	16119.44751	15773.1402	1	155	2.43	8.1	113	9989.2	7.17	18	7.1	4.4	73.3	33.1	100.6	0	36	185
110797	2	80	3	8176.683446	0	2	159	NA	NA	NA	NA	NA	NA	NA	NA	NA	NA	NA	1	NA	NA
110798	1	25	4	15302.7584	17118.65858	2	172	5	16.7	317	28022.8	5.27	NA	NA	NA	79.6	23.1	87.2	0	NA	NA
110799	1	61	4	75636.6263	0	1	168	4.58	NA	NA	NA	NA	NA	NA	NA	NA	NA	NA	0	NA	NA
110800	1	22	1	20258.20723	22939.46149	2	151	1.88	11.1	307	27138.8	3.62	15	7.7	6	79.2	25.3	90.2	0	54	183
110801	1	9	2	11695.74589	0	2	157	NA	NA	NA	NA	NA	NA	NA	NA	NA	NA	NA	0	NA	NA
110802	2	5	4	4281.067319	5121.753398	2	169	1.32	9.2	74	6541.6	12.43	NA	NA	NA	19.1	14.1	NA	0	NA	NA
110803	2	80	1	32673.97071	40386.52853	1	151	2.54	24.8	164	14497.6	15.12	17	7	3.4	59.5	24.5	89.6	1	66	217
110804	2	80	1	16011.74188	18982.7626	2	167	5	5	40	3536	12.5	10	7	7.6	56.4	24.6	87	0	99	281
110805	2	64	3	4986.365011	5300.672285	1	155	0.91	11.9	139	12287.6	8.56	15	6.7	4.5	61.8	27.8	98	0	38	139
110806	2	53	1	39660.28525	44283.27573	2	157	0.71	4	24	2121.6	16.67	8	7	4.8	80.2	37.6	116	0	32	264
110807	2	77	4	7509.376853	8316.856984	2	152	2.61	4.5	66	5834.4	6.82	22	6.6	6	92.4	NA	NA	0	124	232
110808	2	13	1	8653.030596	9038.234843	2	163	0.28	NA	NA	NA	NA	11	7.4	4.2	62.4	24.6	79.5	0	48	149
110809	1	80	1	18856.08352	23413.91235	2	161	5	NA	NA	NA	NA	30	6.3	5.4	NA	NA	NA	0	35	99
110810	1	70	2	8098.3382	8314.811187	1	163	1.89	4.6	25	2210	18.4	28	6.6	15.1	115.7	35.6	132.3	1	50	187
110811	2	45	4	30379.29783	29964.92476	1	154	1.1	0.9	17	1502.8	5.29	10	7.7	4.6	69.3	27.2	89.8	0	71	228
110812	1	9	2	3598.515451	4132.357193	2	163	1.98	134.8	183	16177.2	73.66	NA	NA	NA	32.9	17	61	0	84	155
110813	1	66	2	3482.326286	3721.559444	2	151	1.91	2.6	88	7779.2	2.95	14	7.1	6.2	98.6	34.7	116	0	52	169
110814	1	21	1	98407.87309	111930.5424	1	157	0.04	144.8	98	8663.2	147.76	19	6.3	9.6	122.3	42.5	130.5	0	38	138
110815	2	13	3	20480.30899	21184.30062	2	160	0.77	6	106	9370.4	5.66	15	7.3	5.4	108.5	40.8	115.9	0	58	168
110816	2	29	2	14128.62877	15380.13486	2	171	0.58	18.2	223	19713.2	8.16	11	7.6	3	84.8	30.7	103.7	0	53	148
110817	2	2	1	9275.593297	9277.236828	2	159	2.02	NA	NA	NA	NA	NA	NA	NA	13.1	15	43.6	0	NA	NA
110818	2	2	2	3788.194119	4378.727113	1	150	1.09	NA	NA	NA	NA	NA	NA	NA	16.6	NA	48.8	0	NA	NA
110819	2	35	3	44978.40234	47483.83597	1	159	0.78	3.6	168	14851.2	2.14	22	6.9	4.9	67.6	27.1	87.6	0	47	174
110820	1	63	3	5899.184396	6384.967481	2	155	0.89	13.8	51	4508.4	27.06	13	7.2	4.6	94.8	34.3	115.9	1	42	117
110821	2	79	1	31290.62759	32169.00286	2	162	1.07	30.3	58	5127.2	52.24	25	8	4.6	79.9	31.9	108.7	1	47	165
110822	1	73	1	8036.822394	8112.954651	1	165	0.88	82.1	284	25105.6	28.91	26	7.3	4	60.9	25.7	88.3	1	75	139
110823	2	8	2	11864.99978	12481.43772	1	159	NA	16.9	95	8398	17.79	NA	NA	NA	45.1	24.3	76.2	0	NA	NA
110824	2	37	2	7957.244139	8512.959658	2	166	0	8.8	145	12818	6.07	11	6.6	3.4	73.2	32.7	99.1	0	62	173
110825	1	4	4	14157.09715	16498.39401	1	168	2.57	2.7	40	3536	6.75	NA	NA	NA	19.5	18.2	55.5	0	NA	NA
110826	2	26	3	17860.3295	19774.16439	2	161	NA	19.6	88	7779.2	22.27	11	6.4	4.1	84.5	34.9	109.8	0	54	207
110827	1	11	4	6507.958453	7762.888088	2	171	NA	22.4	165	14586	13.58	NA	NA	NA	28.8	14.5	57.5	0	NA	NA
110828	1	2	4	11095.77018	12420.82848	2	158	4.04	NA	NA	NA	NA	NA	NA	NA	11.8	15.1	NA	0	NA	NA
110829	2	4	1	19312.52105	0	1	168	5	NA	NA	NA	NA	NA	NA	NA	NA	NA	NA	0	NA	NA
110830	1	33	2	6820.895682	7508.911514	1	158	1.69	9.6	255	22542	3.76	15	6.8	3.9	75.5	26.9	82.7	0	39	145
110831	1	67	2	6159.050007	6445.261686	2	153	NA	5.5	104	9193.6	5.29	NA	NA	NA	77.9	26.1	NA	0	NA	NA
110832	2	0	2	4500.114	4914.248728	2	170	0.91	NA	NA	NA	NA	NA	NA	NA	7.1	NA	NA	NA	NA	NA
110833	2	68	1	65295.55977	71280.78863	2	165	5	7.3	129	11403.6	5.66	18	6.8	3.9	60.9	25.7	87.8	0	77	216
110834	1	72	1	11974.97396	13417.48124	1	157	1.52	68.8	131	11580.4	52.52	34	7.4	6.6	137.5	49.7	124	1	55	182
110835	2	50	2	6252.735976	6578.882216	1	170	0.6	2.6	40	3536	6.5	5	6.7	3.3	93.5	34.2	110.4	0	57	168
110836	1	45	2	12521.01916	12717.27989	2	154	4.25	2.9	45	3978	6.44	14	7	5.5	138.3	41.9	141	1	38	287
110837	1	20	4	20522.13546	24075.10343	1	154	NA	NA	NA	NA	NA	NA	NA	NA	95.1	31.3	103.3	0	NA	NA
110838	2	6	2	6541.346784	0	1	168	NA	NA	NA	NA	NA	NA	NA	NA	NA	NA	NA	0	NA	NA
110839	1	4	2	2206.343887	2435.934652	2	171	0.07	5.9	29	2563.6	20.34	NA	NA	NA	19.6	16.9	51.6	0	NA	NA
110840	2	0	1	19031.51172	21321.91586	2	157	3.67	NA	NA	NA	NA	NA	NA	NA	9.4	NA	NA	NA	NA	NA
110841	1	54	1	58588.78755	62311.49009	1	171	5	7.5	144	12729.6	5.21	12	6.9	6.4	163.8	44.4	156.5	0	41	187
110842	1	51	4	8468.063886	8616.408465	1	164	4.16	2.6	24	2121.6	10.83	NA	NA	NA	51.9	21.4	80	0	NA	NA
110843	1	9	1	20140.41625	24296.55716	2	163	1.71	5.9	98	8663.2	6.02	NA	NA	NA	23.4	14.5	54.8	0	70	165
110844	1	4	1	31632.01971	35832.03284	1	151	0.78	20.2	80	7072	25.25	NA	NA	NA	16.6	17.4	55.4	0	NA	NA
110845	1	10	4	19014.40143	0	1	159	NA	NA	NA	NA	NA	NA	NA	NA	NA	NA	NA	0	NA	NA
110846	2	2	3	4269.589145	4800.407058	2	168	1.92	NA	NA	NA	NA	NA	NA	NA	15.4	17.4	54	0	NA	NA
110847	2	16	3	7171.732055	7710.817972	2	164	1.04	7.2	169	14939.6	4.26	15	7.3	4.2	62.6	24.6	78.8	0	61	108
110848	1	19	3	7149.981127	7221.685878	2	151	2.88	29.9	107	9458.8	27.94	15	7.8	6.1	82	28.1	102.2	0	49	216
110849	1	79	4	16724.5654	18016.78166	1	156	0.71	169.5	193	17061.2	87.82	25	7.5	5.1	85	29.5	110.5	1	67	193
110850	1	8	1	26259.9553	30300.68772	2	155	5	13.3	84	7425.6	15.83	NA	NA	NA	37.9	20.1	67.5	0	58	127
110851	2	26	1	61019.31556	65534.08754	2	160	1.6	5.3	82	7248.8	6.46	10	6.4	2.4	49.3	18	65.3	0	85	145
110852	1	61	2	3192.469371	3307.47026	1	150	NA	5.8	121	10696.4	4.79	13	7.5	8.7	96	33.1	112.3	0	54	202
110853	1	42	4	11585.1724	12720.22275	2	156	NA	26.3	94	8309.6	27.98	12	8.1	6.6	64.1	26.7	92.5	0	38	194
110854	1	38	4	21343.6257	23933.43451	1	160	3.75	18.3	109	9635.6	16.79	22	6.7	3.5	75.3	23.2	80.5	1	72	157
110855	2	2	1	8759.176463	9798.769523	2	158	0.47	NA	NA	NA	NA	NA	NA	NA	15.4	18.7	55.5	0	NA	NA
110856	1	12	1	15207.50843	16242.05227	2	159	2.09	2.5	41	3624.4	6.1	12	6.8	3.4	35.7	17.8	63.9	0	58	121
110857	1	40	4	7198.674611	8097.173204	2	171	5	7.4	200	17680	3.7	19	7.9	8.4	71.1	27.4	95	0	60	256
110858	2	10	1	11561.98164	13034.39142	2	156	NA	78.3	194	17149.6	40.36	NA	NA	NA	47.5	19	64.6	0	51	129
110859	1	65	2	5142.343759	5490.367106	1	163	1.08	12.9	248	21923.2	5.2	13	6.9	5.1	122.8	39.4	126.4	0	41	178
110860	2	20	4	54351.01802	58046.70394	2	149	0.1	9.9	135	11934	7.33	8	7.3	3.9	57.1	19.5	76.4	0	36	127
110861	2	67	3	8347.997502	8903.976298	2	161	1.46	6.8	18	1591.2	37.78	15	7.3	4.9	56.4	25	85.5	0	61	258
110862	1	26	4	16598.57239	19207.74509	2	167	0.49	2.2	106	9370.4	2.08	14	6.6	7.3	77.3	22.5	82	0	32	148
110863	1	13	4	10945.04016	12931.71469	2	172	5	2.3	37	3270.8	6.22	10	6.9	5.9	57.2	23.4	83.6	0	56	137
110864	1	13	1	21375.45432	22457.03295	1	157	1.56	6.2	84	7425.6	7.38	11	6.9	5	40.2	21.5	75.2	0	41	242
110865	1	24	1	24194.63498	27684.15217	1	158	0.96	7.1	130	11492	5.46	15	6.9	6.5	77.4	25.5	90.1	0	49	148
110866	2	80	2	10818.5799	12168.36186	2	154	5	3.4	70	6188	4.86	NA	NA	NA	74	27.7	97	0	NA	NA
110867	1	80	1	11111.41063	12887.90949	2	158	1.78	13.9	124	10961.6	11.21	14	7	5.6	65.4	23.6	97.1	0	37	279
110868	1	40	2	6840.658782	6985.774243	1	150	1.33	10.6	161	14232.4	6.58	13	7.7	5.8	116	37.5	115.9	0	82	239
110869	2	11	2	11046.74696	12498.71441	2	157	1.09	31.1	344	30409.6	9.04	NA	NA	NA	98.1	35.1	111.4	0	40	132
110870	1	78	3	8734.933143	9404.667212	1	170	3.29	304.5	45	3978	676.67	23	7.4	6.2	76.7	27.4	99.1	1	38	100
110871	1	18	4	10028.59268	10547.49482	2	153	NA	39.6	69	6099.6	57.39	12	7.1	8	66.3	21.5	79.3	0	47	148
110872	2	51	4	8679.588336	9063.274052	2	149	1.55	2	35	3094	5.71	17	8	6.9	59.8	23.7	85.7	0	51	192
110873	1	10	4	16953.10262	17498.39015	1	153	5	4.2	65	5746	6.46	NA	NA	NA	35.2	19.7	62.8	0	59	141
110874	1	27	2	29557.8508	0	1	151	NA	NA	NA	NA	NA	NA	NA	NA	NA	NA	NA	0	NA	NA
110875	1	63	1	103661.6936	105366.5274	1	165	5	3.6	118	10431.2	3.05	19	6.9	5.6	74.6	25.2	97.1	0	48	178
110876	1	56	4	37988.34807	41975.11011	1	169	0.87	15.3	139	12287.6	11.01	13	7.3	8	88	30.7	101.4	0	43	152
110877	2	5	4	6450.232235	7974.013468	2	171	5	5.4	20	1768	27	NA	NA	NA	17.8	14.3	51.6	0	NA	NA
110878	1	10	1	12540.54156	15490.98153	2	167	4.02	3.7	62	5480.8	5.97	NA	NA	NA	34	16.2	61.2	0	48	139
110879	1	50	2	8964.709021	9661.766543	1	167	NA	2.5	21	1856.4	11.9	NA	NA	NA	76.8	25.6	98.8	0	NA	NA
110880	2	12	4	57224.66065	62487.29526	2	162	5	8.4	95	8398	8.84	14	7.5	3.1	53.2	23.1	75.8	0	44	161
110881	2	29	1	18358.99079	21596.4331	2	156	NA	34.6	254	22453.6	13.62	9	6.6	4.5	75.2	29.1	97.2	0	37	194
110882	1	70	2	3872.180385	3994.716891	1	150	1.08	3.3	88	7779.2	3.75	3	7.6	7.1	77.3	25.1	90.9	1	42	118
110883	2	7	4	6714.852676	8240.873609	2	153	4.08	3.5	17	1502.8	20.59	NA	NA	NA	24.8	15.9	55.7	0	NA	NA
110884	1	79	1	25124.72422	28644.46127	2	168	2.19	12.5	121	10696.4	10.33	17	7.6	5	69.5	23.7	94.1	0	65	203
110885	1	9	1	7805.051171	8812.687272	2	164	1.77	12.4	159	14055.6	7.8	NA	NA	NA	34.3	18.4	66.8	0	51	163
110886	1	64	1	16192.99745	18509.94592	2	163	NA	5.3	106	9370.4	5	19	7	5.6	91.5	32	110.4	0	32	206
110887	2	20	1	50437.21145	53449.65828	2	158	0.37	8.2	126	11138.4	6.51	13	7.2	3.8	48.4	18.8	72.2	0	55	163
110888	2	68	2	5848.121509	6018.392291	1	152	1.11	708	149	13171.6	475.17	19	7.3	6	92.6	35.2	118	1	60	112
110889	2	71	2	9504.47117	10730.46448	1	158	1.33	8.8	84	7425.6	10.48	14	7.9	3.6	73.3	29.8	110.7	1	38	164
110890	2	41	2	5505.509199	6298.165635	2	151	1.72	12.1	256	22630.4	4.73	8	6.9	4	71.5	26.4	88.5	0	37	168
110891	2	71	1	57051.82965	62581.22164	2	161	5	7.6	136	12022.4	5.59	NA	NA	NA	71.8	30.8	95	0	NA	NA
110892	1	3	1	49805.95522	57642.00146	1	164	5	10.7	71	6276.4	15.07	NA	NA	NA	14.3	16	50.3	0	NA	NA
110893	1	7	4	6297.713774	0	1	156	NA	NA	NA	NA	NA	NA	NA	NA	NA	NA	NA	0	NA	NA
110894	2	50	2	8236.513574	8443.384829	1	168	0.05	15.7	160	14144	9.81	13	6.8	3.2	85	39.2	97.8	0	43	180
110895	2	18	4	5274.63672	5872.06633	1	149	NA	97.5	135	11934	72.22	7	7.9	3.6	45.9	19.5	69.2	0	44	119
110896	1	6	2	1988.033319	2324.104979	2	151	1.28	13.6	133	11757.2	10.23	NA	NA	NA	30.9	20.8	NA	0	72	190
110897	1	50	4	11307.74209	12610.26073	1	169	5	0.4	13	1149.2	3.08	5	7.2	6.9	80.2	27.4	101.4	0	49	194
110898	1	41	4	7492.693741	8537.716964	2	169	5	3.1	66	5834.4	4.7	21	7.6	7.9	107.9	34.6	115.1	0	38	158
110899	2	29	1	64384.50468	68458.91645	3	156	NA	1.6	35	3094	4.57	14	6.9	4.3	116.3	34.5	107.8	0	66	171
110900	2	62	4	10753.6791	11202.86217	1	165	1.35	24.4	125	11050	19.52	21	7.3	5.7	95.4	37.9	NA	1	55	196
110901	2	1	3	5917.005246	6652.638645	2	155	1.97	NA	NA	NA	NA	NA	NA	NA	10	NA	NA	0	NA	NA
110902	1	16	2	14655.86422	15437.66354	1	159	0	2.5	78	6895.2	3.21	NA	NA	NA	87.3	27.6	84.2	0	NA	NA
110903	1	9	4	6186.494158	6720.274139	1	161	1.63	6.8	135	11934	5.04	NA	NA	NA	25.2	15.9	NA	0	76	211
110904	1	26	3	18934.11843	20847.50811	1	155	1.96	2.1	99	8751.6	2.12	14	6.7	4.8	91.8	31.9	106.2	0	45	159
110905	2	42	1	25008.13099	30716.90473	2	156	1.88	1.6	38	3359.2	4.21	12	7.1	4.8	66.8	22.9	84.4	0	59	212
110906	2	66	4	7181.072915	7701.83727	2	150	NA	3.2	71	6276.4	4.51	26	7.1	6.9	65.8	25.3	88.4	1	36	155
110907	1	9	1	10325.8482	0	2	168	NA	NA	NA	NA	NA	NA	NA	NA	NA	NA	NA	0	NA	NA
110908	1	31	4	10899.62784	12008.40831	2	152	1.6	5.5	244	21569.6	2.25	NA	NA	NA	88.1	27.1	89.6	0	NA	NA
110909	2	61	2	11517.43777	11883.56321	2	153	NA	3.3	67	5922.8	4.93	13	7.4	5.7	75.6	30.9	100.3	0	66	243
110910	1	46	1	46704.01183	51465.89297	2	152	3.88	13.7	354	31293.6	3.87	15	7.5	4.7	96.7	25.9	96.6	0	53	164
110911	2	62	2	6740.973333	0	1	168	2.81	NA	NA	NA	NA	NA	NA	NA	NA	NA	NA	0	NA	NA
110912	2	3	2	3099.913924	3424.115716	2	150	0.91	9.2	91	8044.4	10.11	NA	NA	NA	16.8	16	50.7	0	NA	NA
110913	2	2	2	4328.766684	4687.346662	1	152	NA	NA	NA	NA	NA	NA	NA	NA	13.9	14.7	48.5	0	NA	NA
110914	1	8	2	8452.566443	9217.545912	3	156	2.65	1.4	35	3094	4	NA	NA	NA	26.6	16.3	NA	0	NA	NA
110915	2	80	2	14383.51816	16268.58759	1	172	2.77	16.5	50	4420	33	24	7.3	5.8	57.3	24.7	81.4	0	85	210
110916	2	33	3	20530.39065	22055.65809	2	161	0.63	14.5	121	10696.4	11.98	9	7.4	3.3	54.5	23	NA	0	60	155
110917	1	47	2	12276.83656	13094.41344	1	151	2.56	6.3	203	17945.2	3.1	12	7.2	6.4	85.8	23.9	93	0	85	252
110918	1	65	2	3814.866566	3948.510889	2	154	0.15	63.5	158	13967.2	40.19	17	7.4	7.8	81.4	27.6	92.3	1	58	212
110919	2	4	3	10260.7595	11603.2072	1	167	0.22	9.2	69	6099.6	13.33	NA	NA	NA	17.5	18	55.7	0	NA	NA
110920	2	67	3	2957.193502	3204.885238	2	164	0.78	4.9	33	2917.2	14.85	9	7.7	5.6	79.4	35.6	100.9	0	50	236
110921	2	33	1	33748.3075	34017.9605	2	167	3.96	6.9	96	8486.4	7.19	13	7.7	3.6	76.2	25.2	91.5	0	47	170
110922	2	14	3	8238.960664	9004.726772	2	164	1.15	5.5	62	5480.8	8.87	16	7.1	4.4	62.4	23.1	77.6	0	48	147
110923	2	13	4	40700.6739	43720.8288	2	162	1.44	4.7	73	6453.2	6.44	9	7	3.3	42.9	19	66.7	0	41	162
110924	1	64	2	2759.353234	2803.916302	1	167	0.71	32.7	155	13702	21.1	NA	NA	NA	67.8	23.7	82	0	NA	NA
110925	1	80	2	15744.85673	16847.31259	2	157	2.07	48.9	123	10873.2	39.76	23	6.7	6.4	92.1	37.9	NA	1	48	95
110926	1	1	2	1664.919253	1838.169709	2	171	0.08	NA	NA	NA	NA	NA	NA	NA	10.7	NA	NA	0	NA	NA
110927	2	6	1	10760.91414	12024.04496	2	159	2.09	18	139	12287.6	12.95	NA	NA	NA	21.3	16.4	54.1	0	33	120
110928	2	0	4	7408.355952	9158.481119	1	170	5	NA	NA	NA	NA	NA	NA	NA	8	NA	NA	NA	NA	NA
110929	1	80	1	23445.46723	26871.46333	1	159	4.8	26.3	163	14409.2	16.13	15	7.5	5.3	100.7	31.7	112.4	0	66	165
110930	1	14	1	13952.81453	16060.63123	2	156	5	9.7	228	20155.2	4.25	12	7.2	6	75.4	23	85.8	0	55	204
110931	1	4	1	9060.735922	10380.20182	2	149	3.12	9.9	79	6983.6	12.53	NA	NA	NA	16.6	15.3	52	0	NA	NA
110932	1	38	4	28321.92497	0	2	165	5	NA	NA	NA	NA	NA	NA	NA	NA	NA	NA	0	NA	NA
110933	1	1	1	14217.85238	15909.13476	2	149	NA	NA	NA	NA	NA	NA	NA	NA	11.3	NA	NA	0	NA	NA
110934	1	27	4	14196.1904	15511.08078	1	164	5	3.4	73	6453.2	4.66	17	7.7	10.4	89	30.9	97.2	0	24	215
110935	1	61	4	12222.24087	13349.68811	2	160	NA	47.5	76	6718.4	62.5	20	7.5	4.7	92	37.5	118.3	0	44	174
110936	1	80	1	20644.89649	25217.39908	2	161	5	16.3	138	12199.2	11.81	9	6.9	7	93.9	27.2	114.7	0	72	169
110937	2	7	4	5576.818594	7001.054166	2	171	5	NA	NA	NA	NA	NA	NA	NA	18.9	13.6	49.4	0	66	148
110938	1	3	3	10691.64822	12660.27602	1	156	0.04	NA	NA	NA	NA	NA	NA	NA	16.5	17.6	52.5	0	NA	NA
110939	2	31	4	17248.62821	17989.88661	1	162	0	16	140	12376	11.43	NA	NA	NA	48.7	18.9	66.4	0	NA	NA
110940	2	55	2	14452.09096	15235.90156	2	166	3.16	9.6	186	16442.4	5.16	7	7.4	5.4	91	38.1	124.7	0	67	242
110941	2	59	1	99598.42139	107537.1918	2	149	3.68	1.2	33	2917.2	3.64	15	7	4.9	80.6	29.6	110.2	0	54	204
110942	2	68	2	5945.655074	6336.992139	1	161	3.46	18.5	60	5304	30.83	16	7.4	6	61.3	25.3	95	0	45	161
110943	1	14	4	26299.04738	29284.93731	1	151	0.06	3.5	82	7248.8	4.27	8	7.8	6.2	75.1	29.1	97	0	47	162
110944	1	73	1	9715.566888	10885.90563	1	157	2.37	6.2	103	9105.2	6.02	21	7.1	6.7	100.9	34	122.5	0	41	172
110945	2	12	2	4241.232271	4833.762956	2	151	0.69	17.5	157	13878.8	11.15	NA	NA	NA	46.9	19.3	67.5	0	NA	NA
110946	2	33	3	12447.80018	0	2	159	0.8	NA	NA	NA	NA	NA	NA	NA	NA	NA	NA	0	NA	NA
110947	2	30	4	15742.96915	16522.25447	1	151	NA	18.1	75	6630	24.13	11	6.8	2.4	52.3	21.1	70.5	0	54	132
110948	1	49	4	14973.10248	0	1	150	5	NA	NA	NA	NA	NA	NA	NA	NA	NA	NA	0	NA	NA
110949	2	26	4	16861.94471	17726.89745	1	169	0.08	1.9	43	3801.2	4.42	11	7.3	4.5	59.7	25	82.5	0	54	147
110950	1	57	1	14530.82522	15251.89927	2	168	1.12	3.3	52	4596.8	6.35	16	7.3	4.6	99.3	32.8	115.9	0	50	154
110951	2	5	1	7309.330138	7338.600495	2	168	1.8	8.8	82	7248.8	10.73	NA	NA	NA	18.1	14.7	52.5	0	NA	NA
110952	1	80	1	3916.396402	4961.12244	2	164	3.61	14.2	220	19448	6.45	20	6.9	3.6	97.6	29.3	116.3	0	41	222
110953	2	64	4	12633.80267	13510.70059	1	169	5	2.3	10	884	23	17	7.3	3.9	59	25.8	89.3	1	56	195
110954	2	24	2	29155.87196	31051.47654	1	164	2.49	2.8	112	9900.8	2.5	9	7.9	3.3	55.9	19.7	70.1	0	58	148
110955	1	8	1	10845.53217	13105.96283	2	167	1.82	20	108	9547.2	18.52	NA	NA	NA	24.5	15.9	54	0	80	172
110956	2	76	1	16234.83434	19508.16055	2	156	4.73	10.5	223	19713.2	4.71	20	7.5	4.8	118.5	40.2	114.7	1	44	175
110957	1	31	4	12637.6583	13963.16675	2	169	1.5	3.4	108	9547.2	3.15	10	7.9	7.1	87.5	26.3	96.3	0	35	232
110958	1	51	2	5512.123816	5963.73904	1	150	2.67	27.6	293	25901.2	9.42	11	7.4	4.6	54.6	18.1	72.5	0	50	163
110959	1	63	2	7514.704996	7755.238721	2	153	NA	60.6	84	7425.6	72.14	11	7.7	5.7	120.9	40.8	131.6	0	33	186
110960	1	80	1	7671.255757	0	2	150	1.39	NA	NA	NA	NA	NA	NA	NA	NA	NA	NA	0	NA	NA
110961	1	60	4	18286.66667	19804.85747	2	172	4.57	343	159	14055.6	215.72	16	6.7	7.6	96.9	33	113.8	1	43	171
110962	1	11	4	7965.058835	8813.597705	1	151	NA	13.4	124	10961.6	10.81	NA	NA	NA	44.6	19.8	NA	0	NA	NA
110963	2	15	3	33577.93275	35182.52599	2	162	0.68	18.9	308	27227.2	6.14	9	8.2	4.6	79.8	30.1	86.1	0	41	138
110964	1	40	4	7022.797819	0	2	155	0.09	NA	NA	NA	NA	NA	NA	NA	NA	NA	NA	0	NA	NA
110965	1	25	3	32305.26441	0	1	149	1.92	NA	NA	NA	NA	NA	NA	NA	NA	NA	NA	0	NA	NA
110966	2	29	1	37429.48928	40426.06702	2	171	5	8.1	141	12464.4	5.74	15	6.7	3.6	69.2	25.2	83.7	0	65	163
110967	1	8	1	7932.408947	8770.176019	2	168	1.44	11.2	153	13525.2	7.32	NA	NA	NA	27.7	15.3	59	0	52	126
110968	1	8	3	17075.34743	17981.748	1	154	NA	8.1	109	9635.6	7.43	NA	NA	NA	52.1	24.9	84.3	0	46	164
110969	2	19	4	5421.431374	5808.734587	2	167	0.17	4.9	65	5746	7.54	NA	NA	NA	70.2	25.5	88.7	0	NA	NA
110970	2	55	1	63982.37369	0	1	151	5	NA	NA	NA	NA	NA	NA	NA	NA	NA	NA	0	NA	NA
110971	1	68	4	8682.759944	9135.532503	1	165	NA	10.2	88	7779.2	11.59	18	6.7	10.4	110.9	35.1	121.4	0	41	224
110972	2	16	3	12246.4019	12915.13804	1	155	2.23	27.8	93	8221.2	29.89	20	7.4	3.9	62.3	27.1	80.5	1	43	152
110973	2	72	1	34157.36696	38840.88011	2	164	NA	10.8	103	9105.2	10.49	18	7.1	4.6	67.4	27.6	92.3	0	60	220
110974	2	8	2	4634.311556	5243.438347	1	156	NA	15.9	56	4950.4	28.39	NA	NA	NA	28.9	16.8	60.5	0	43	166
110975	2	58	4	8905.027856	9169.904802	1	161	3.2	217.5	44	3889.6	494.32	20	7.4	6.9	72.3	28	100.4	0	52	212
110976	2	22	2	15192.34957	16602.34399	1	170	1.99	28.6	114	10077.6	25.09	6	7.2	4.4	94.5	35.3	109.4	0	34	287
110977	1	41	3	28241.39251	30456.91588	1	170	5	8.9	217	19182.8	4.1	14	7.4	9.9	99	36.8	110.1	0	29	147
110978	1	9	3	18917.14023	0	1	160	0.01	NA	NA	NA	NA	NA	NA	NA	NA	NA	NA	0	NA	NA
110979	1	51	4	18050.13137	20487.65027	1	166	4.93	2.3	30	2652	7.67	13	8.3	7.3	77.9	29.1	99.6	0	38	233
110980	2	13	1	30226.57196	31870.34786	2	152	1.72	11.1	59	5215.6	18.81	NA	NA	NA	137.6	49.5	135.3	0	NA	NA
110981	2	39	1	14790.17329	14778.93396	1	167	0.8	10	65	5746	15.38	7	6.9	4.6	85.2	35.7	121.5	0	44	172
110982	2	0	1	5056.666657	5385.352352	2	159	4.55	NA	NA	NA	NA	NA	NA	NA	8.1	NA	NA	NA	NA	NA
110983	2	0	1	5228.52385	5565.388226	2	163	1.71	NA	NA	NA	NA	NA	NA	NA	6.9	NA	NA	NA	NA	NA
110984	2	44	1	118562.4006	133834.4065	1	158	5	5.3	69	6099.6	7.68	21	6.7	6.8	79.7	30.3	104	1	77	179
110985	1	25	1	158769.0682	182004.2187	2	157	2.16	2.1	68	6011.2	3.09	11	7.4	5.2	105.7	32.6	112.6	0	50	220
110986	2	68	1	67489.24178	67127.6734	2	166	5	27.8	104	9193.6	26.73	14	6.9	6	116.9	42.8	132.4	1	51	206
110987	1	51	2	8681.802388	9404.347121	1	152	5	15.4	333	29437.2	4.62	16	7.1	5	65.9	21.8	72.5	1	59	186
110988	1	18	3	19721.05057	19823.93212	2	160	NA	5.3	122	10784.8	4.34	10	7.5	5.8	95.6	30.6	97.4	0	31	118
110989	1	6	3	12958.02415	14002.46438	2	161	NA	13.6	40	3536	34	NA	NA	NA	24.4	15.5	NA	0	47	145
110990	1	71	1	39333.98045	39962.78706	1	155	NA	13.3	271	23956.4	4.91	19	6.9	5.9	106.4	33.4	122.5	0	54	135
110991	1	66	1	70945.09268	73160.74079	1	158	5	17.9	132	11668.8	13.56	13	7.3	5	103.3	32.3	117.1	0	45	116
110992	1	0	1	6257.208757	6708.264694	2	163	2.44	NA	NA	NA	NA	NA	NA	NA	8	NA	NA	NA	NA	NA
110993	1	60	1	44535.13455	52102.40116	1	168	2.64	1251	148	13083.2	845.27	15	7.2	3.7	84.9	26.4	95.2	1	53	173
110994	1	9	4	10359.74877	12080.57544	1	169	5	3.3	39	3447.6	8.46	NA	NA	NA	32.3	15.5	58.7	0	48	163
110995	2	28	1	54911.12523	57869.79542	1	155	3.28	1.9	42	3712.8	4.52	9	7.2	4.4	59.9	21.3	79.6	0	64	166
110996	1	70	2	4764.291372	4818.57293	2	170	NA	75.6	257	22718.8	29.42	NA	NA	NA	90.2	30	109.8	1	NA	NA
110997	1	40	1	31596.23112	33534.59138	2	156	4.35	10.4	271	23956.4	3.84	13	7.3	7.9	110	36.1	125.6	0	36	193
110998	2	25	1	28641.47847	30962.2585	2	167	4.62	8.2	113	9989.2	7.26	9	7.1	3.5	85	31.6	NA	0	82	210
110999	2	25	4	43200.02547	45212.47118	2	157	1.46	16.8	384	33945.6	4.38	10	7	4.5	56.6	22.6	75.2	0	49	123
111000	2	56	3	6149.427499	0	2	150	NA	NA	NA	NA	NA	NA	NA	NA	NA	NA	NA	0	NA	NA
111001	1	1	4	2314.9207	2308.752192	2	163	2.87	NA	NA	NA	NA	NA	NA	NA	10.4	NA	NA	0	NA	NA
111002	2	79	2	16469.64956	17618.46068	1	164	NA	19.6	57	5038.8	34.39	24	7	3.9	55.1	21.6	73.8	1	116	228
111003	2	23	1	109068.4252	117800.3642	2	162	3.34	14.2	92	8132.8	15.43	12	7.9	4.3	52.6	18.4	72	0	60	151
111004	2	10	1	18480.90145	20384.66267	1	158	2.21	30.5	227	20066.8	13.44	NA	NA	NA	56.3	24.6	84	0	NA	NA
111005	1	16	4	5954.572596	6138.638864	2	150	NA	2.8	97	8574.8	2.89	NA	NA	NA	90.9	30.3	99.1	0	NA	NA
111006	1	64	2	4018.61057	4152.568347	2	170	3.55	280	55	4862	509.09	34	7.4	7.6	99.6	32.3	118.8	1	68	208
111007	1	26	1	217393.8695	251861.7969	2	162	NA	24.4	274	24221.6	8.91	10	7.6	6.4	64.6	22	85.7	0	36	152
111008	2	80	1	9076.019174	10075.08807	2	170	0.6	58.1	35	3094	166	13	7.1	5.3	63.9	24.9	90.7	0	54	187
111009	2	11	2	8053.296025	8471.297623	1	164	0.9	64	291	25724.4	21.99	NA	NA	NA	70.8	26.5	83.6	0	37	136
111010	2	19	2	7094.963709	7370.007319	1	167	0.72	NA	NA	NA	NA	NA	NA	NA	83.7	31.6	101.5	0	NA	NA
111011	2	47	3	19121.97818	19455.51546	2	154	2	1.7	22	1944.8	7.73	10	7.5	4.7	76.1	29.9	96.4	1	66	189
111012	2	65	4	18498.75575	20277.11313	1	164	NA	105.7	46	4066.4	229.78	10	7.1	3.6	63.6	25.8	91.7	1	79	185
111013	2	76	4	5957.397196	0	2	153	5	NA	NA	NA	NA	NA	NA	NA	NA	NA	NA	1	NA	NA
111014	2	54	4	6350.696366	6491.764835	1	150	1.26	111.5	218	19271.2	51.15	11	6.4	7.3	122.6	52.9	143	1	25	204
111015	2	16	3	12241.26394	12837.75058	2	161	0.01	4.8	121	10696.4	3.97	11	7.4	3.3	56	20.4	80.1	0	52	118
111016	1	80	2	8566.369567	0	2	154	4.25	NA	NA	NA	NA	NA	NA	NA	NA	NA	NA	0	NA	NA
111017	1	2	2	3677.575756	4167.120672	2	150	3.91	NA	NA	NA	NA	NA	NA	NA	16.1	17.8	50	0	NA	NA
111018	1	80	2	8627.926112	8763.355972	1	157	4.56	15.4	114	10077.6	13.51	19	7.2	7.6	67.5	24.1	93.2	0	54	157
111019	2	10	4	10421.05508	12438.82147	1	172	4.86	10.4	189	16707.6	5.5	NA	NA	NA	41.1	19.5	66.9	0	72	151
111020	1	16	2	2718.345908	2849.94253	1	150	0.66	16.9	201	17768.4	8.41	9	7	5.8	86.4	29.2	91	0	50	139
111021	1	69	3	4985.287571	5480.535182	1	162	4.07	8.6	135	11934	6.37	17	7.3	5.5	81.8	27	96.7	1	54	155
111022	1	9	1	12907.01166	13764.59049	2	158	1.55	16.1	134	11845.6	12.01	NA	NA	NA	38.9	20	72.5	0	64	142
111023	2	61	1	43821.76883	48348.32739	2	159	NA	158.4	316	27934.4	50.13	15	7.2	4.5	97.5	39	119.6	0	37	138
111024	2	7	3	7846.304403	8306.425655	1	152	NA	NA	NA	NA	NA	NA	NA	NA	31.9	20.6	NA	0	NA	NA
111025	1	80	1	11145.01272	13160.5468	2	159	2.22	800	107	9458.8	747.66	27	7.1	7.4	79.4	27.8	99.6	0	46	144
111026	2	2	1	9478.697132	10259.14228	1	165	0.53	NA	NA	NA	NA	NA	NA	NA	15.2	18.1	52.9	0	NA	NA
111027	1	21	2	41355.93285	43963.7028	2	149	NA	4	36	3182.4	11.11	NA	NA	NA	71.5	19.8	71.4	0	66	151
111028	2	2	2	12245.0576	14406.43586	1	166	1.65	NA	NA	NA	NA	NA	NA	NA	14.1	17.1	51.1	0	NA	NA
111029	2	10	2	7185.477455	7723.511622	1	172	0.24	7.1	96	8486.4	7.4	NA	NA	NA	43.1	20.1	70.1	0	60	174
111030	2	69	1	135456.6361	137529.7927	1	164	5	2.1	23	2033.2	9.13	24	6.5	6.1	60.4	25.2	83.9	0	58	226
111031	1	30	4	23312.28383	24516.40083	2	164	5	0.5	17	1502.8	2.94	15	7.9	7.3	86.5	27.1	93.2	0	38	239
111032	2	47	1	93203.19442	109064.3984	2	169	3.79	31.1	253	22365.2	12.29	9	7.6	4.3	116.1	44	130.3	0	47	211
111033	2	5	1	18793.48906	0	2	149	NA	NA	NA	NA	NA	NA	NA	NA	NA	NA	NA	0	NA	NA
111034	2	59	1	39437.42569	0	2	150	5	NA	NA	NA	NA	NA	NA	NA	NA	NA	NA	0	NA	NA
111035	1	0	1	3225.534436	3549.948778	2	167	1.59	NA	NA	NA	NA	NA	NA	NA	10.1	NA	NA	NA	NA	NA
111036	1	75	1	75264.87612	76556.04711	1	159	5	10.7	107	9458.8	10	22	7.4	7.3	105.5	33.8	120.7	1	42	289
111037	1	34	1	203782.1894	226863.3932	2	153	5	1.8	40	3536	4.5	13	7.3	4.7	89.9	23.4	88.2	0	69	130
111038	2	14	2	5505.735994	5825.448472	1	170	0.6	1.5	32	2828.8	4.69	NA	NA	NA	77.9	31.3	92	0	NA	NA
111039	2	44	4	12483.68721	13126.86199	2	154	1.67	13.1	97	8574.8	13.51	12	7.3	3.1	58.2	22.3	85.5	1	64	168
111040	2	48	2	3219.097704	3497.376908	1	167	1.46	6.2	64	5657.6	9.69	11	7.1	7.1	75.2	27.8	92.1	1	41	159
111041	1	17	1	15106.41931	16198.94158	1	149	4.05	12.1	286	25282.4	4.23	15	7.1	6	79.6	25.4	86.9	0	39	150
111042	1	41	1	28947.0857	29683.8769	2	162	1.88	21.6	415	36686	5.2	18	7.3	4.9	105.5	38.7	121	0	48	248
111043	1	77	4	8086.304519	8494.518285	2	168	NA	4.9	131	11580.4	3.74	11	7.7	6.2	59.5	21.8	88.5	0	51	176
111044	2	15	4	13130.63078	13941.70481	1	162	2.2	16.3	182	16088.8	8.96	NA	NA	NA	76.8	25.6	88.5	0	NA	NA
111045	1	38	3	22354.82069	22842.90173	1	168	3.6	2.8	60	5304	4.67	24	7.5	4.9	86.9	28.6	95	0	57	197
111046	2	50	2	26346.77186	27432.48071	1	172	0.95	19.4	202	17856.8	9.6	12	7.1	4.3	124.8	43.3	128.3	0	45	161
111047	2	74	3	13597.78041	15321.00139	1	154	NA	5.8	67	5922.8	8.66	15	7.5	3.3	57.3	23.8	86.3	1	79	231
111048	1	13	2	2669.804017	3000.655454	1	150	0.4	9.1	244	21569.6	3.73	10	6.8	4.8	44.4	19.4	64.9	0	60	110
111049	1	2	3	15322.06568	18043.20036	2	160	3.84	NA	NA	NA	NA	NA	NA	NA	16	NA	50.2	0	NA	NA
111050	1	46	4	10961.74764	12081.68008	1	169	4.58	3.1	80	7072	3.88	12	6.6	5.2	77.9	27.6	95.6	0	45	227
111051	2	23	1	95686.17999	101369.1833	2	162	1.73	50.4	422	37304.8	11.94	NA	NA	NA	56.8	22.1	79.9	0	NA	NA
111052	2	4	4	8730.309465	10427.74632	1	169	4.78	5.4	23	2033.2	23.48	NA	NA	NA	16.8	15.2	51.2	0	NA	NA
111053	2	64	4	24179.80996	25547.782	1	158	0.33	44.2	171	15116.4	25.85	14	6.4	4.2	45.4	19	76.6	0	45	160
111054	1	64	4	4513.387605	4620.717514	2	156	3.55	9.1	107	9458.8	8.5	17	7	5.6	71.4	26.1	89.5	0	37	219
111055	1	18	3	18520.58929	18706.32604	2	161	NA	9.9	166	14674.4	5.96	15	8.1	4.7	108.9	35	110.5	0	54	144
111056	1	17	4	10840.48717	11004.76655	2	164	0.48	1.5	35	3094	4.29	19	6.9	5.5	52	21.8	73.4	0	53	143
111057	1	12	4	8188.469187	9353.976085	1	161	5	2.3	50	4420	4.6	6	7.5	6.8	81.9	30.6	99.4	0	54	142
111058	2	32	3	15782.63435	16869.56822	2	164	NA	25.3	176	15558.4	14.38	9	6.7	4.6	96.4	41.6	121.9	0	50	152
111059	2	14	2	4664.889352	4864.558402	1	150	1.33	12.7	244	21569.6	5.2	NA	NA	NA	78.6	28	91.4	0	NA	NA
111060	2	23	2	4908.310814	5301.404153	1	171	1.13	4.8	92	8132.8	5.22	13	6.9	4.5	99.1	35	106.1	0	53	155
111061	1	1	1	19787.88573	22670.56381	2	172	5	NA	NA	NA	NA	NA	NA	NA	9.7	NA	NA	0	NA	NA
111062	1	55	4	25663.15729	28551.37211	2	151	4.52	1779	64	5657.6	2779.69	40	6.6	7.3	90.4	24.9	100.8	1	44	335
111063	2	60	4	15495.14786	16525.50654	2	153	5	3.7	54	4773.6	6.85	14	7.1	2.8	62.8	22.5	79.6	0	85	195
111064	1	45	1	10546.96944	11066.45654	1	149	1.83	38.1	37	3270.8	102.97	20	7.2	6.3	99.4	34.1	118.5	1	34	205
111065	2	48	3	17453.33256	17275.24866	1	158	0.93	7.5	66	5834.4	11.36	13	7.2	4.6	112.7	50.3	125.4	0	48	165
111066	2	16	1	8888.418794	9724.303658	2	153	2	17.3	263	23249.2	6.58	13	7.1	2.8	64.5	22.9	85.8	0	49	128
111067	2	80	1	19362.02662	22536.55519	1	155	3.33	25.1	282	24928.8	8.9	18	6.2	6	68.5	28.3	107.2	0	65	309
111068	1	29	1	68499.26687	78690.46604	1	151	3.75	4.8	155	13702	3.1	12	7.6	5.7	77.5	23.2	80.8	0	53	175
111069	1	42	2	12211.74114	13105.51277	1	152	1.15	2.3	56	4950.4	4.11	13	7.1	4	60.3	21.5	75.8	0	80	121
111070	1	0	4	3629.656596	3929.376697	2	169	NA	NA	NA	NA	NA	NA	NA	NA	6.7	NA	NA	NA	NA	NA
111071	1	22	3	18645.25258	20847.692	2	164	NA	9.5	283	25017.2	3.36	14	6.9	8.9	104.7	35.9	111.3	0	50	193
111072	1	10	4	19990.21744	21696.48114	1	164	1.22	6.1	102	9016.8	5.98	NA	NA	NA	36.7	16.5	62.6	0	60	135
111073	2	18	2	8450.147958	9123.875858	2	166	0.28	18.5	217	19182.8	8.53	10	7.6	4.2	94.7	37.8	113.7	0	38	132
111074	2	6	2	5380.841885	5701.119403	1	168	0.33	15.2	160	14144	9.5	NA	NA	NA	27.1	17.5	56.5	0	NA	NA
111075	1	51	2	7874.587226	8487.284152	1	150	1.21	3.9	207	18298.8	1.88	15	7.2	4.6	93.9	29.1	105.4	0	48	180
111076	2	0	2	2912.481635	3224.439996	2	152	1.13	NA	NA	NA	NA	NA	NA	NA	8.8	NA	NA	NA	NA	NA
111077	2	67	3	12521.33586	13280.90046	1	154	5	941	53	4685.2	1775.47	16	6.2	8	72.5	27.9	102	0	55	161
111078	2	67	1	8568.025527	8777.568251	2	154	2.89	19.8	102	9016.8	19.41	21	6.5	4.5	67.8	23.3	97.8	0	79	181
111079	2	31	4	22169.61042	24069.92131	1	169	NA	1.1	46	4066.4	2.39	9	7.8	4.4	51.7	21.2	73.4	0	72	167
111080	2	11	1	71775.73921	79961.40711	1	172	2.95	3.4	23	2033.2	14.78	NA	NA	NA	35.8	15	59.2	0	62	150
111081	1	67	2	11507.18227	12117.98896	1	160	NA	110.8	251	22188.4	44.14	14	7.5	6.4	59.8	21	81.6	0	62	170
111082	2	17	2	7100.152823	7548.41245	2	163	1.14	7.2	165	14586	4.36	11	7.4	3.7	68.6	24.3	83.1	0	54	174
111083	1	28	4	28751.14355	30206.91212	1	153	NA	19.5	314	27757.6	6.21	14	7.3	4.9	83.7	31	97	0	54	169
111084	2	10	1	8210.583402	8956.819616	1	171	2.49	5.8	118	10431.2	4.92	NA	NA	NA	45.5	21	74.2	0	45	160
111085	2	22	2	19374.24924	21574.72337	1	156	NA	61.9	189	16707.6	32.75	13	7.3	4.3	84.6	27.9	90.9	0	40	198
111086	1	62	3	18704.24762	0	1	159	2.4	NA	NA	NA	NA	NA	NA	NA	NA	NA	NA	0	NA	NA
111087	1	13	1	19075.6232	22398.98105	1	164	2.09	26.4	60	5304	44	12	8	4.7	45.5	15.7	66.7	0	62	189
111088	1	38	2	16400.79953	18125.28871	3	156	1.72	NA	NA	NA	NA	NA	NA	NA	130.4	37.1	NA	0	NA	NA
111089	2	39	2	14815.16395	15095.91216	1	152	1.92	25.7	174	15381.6	14.77	8	6.9	1.9	52.7	24.5	79.2	1	60	181
111090	2	15	3	6776.159262	7015.374183	2	164	1.7	29.4	70	6188	42	10	7.4	2.3	56.9	20.5	79.2	0	70	177
111091	2	15	2	12179.67726	13211.84552	1	163	3.3	15.7	139	12287.6	11.29	14	7.2	3.8	132.7	45.9	127.3	0	46	146
111092	2	66	1	96355.41914	96188.50263	1	165	5	46	99	8751.6	46.46	38	7.4	7.6	112.8	39.3	125.5	1	32	197
111093	1	8	2	3092.126647	3389.083937	2	168	1.38	7.8	129	11403.6	6.05	NA	NA	NA	29.2	17.9	58.1	0	58	185
111094	1	35	2	10178.35387	11051.67435	1	170	2.49	25.6	140	12376	18.29	11	7.7	7.5	242.6	86.2	NA	0	39	218
111095	2	65	2	5353.146736	5513.011495	2	170	2.46	1	24	2121.6	4.17	11	7	5	66.2	26.5	99.3	0	48	184
111096	2	32	2	8410.361886	8904.588161	1	150	0.35	7.6	195	17238	3.9	9	6.7	4.4	61	23	80.3	0	73	205
111097	1	77	1	10601.88632	11631.88694	1	157	1.46	10.6	89	7867.6	11.91	23	6.4	5.1	75.9	26.1	106.2	0	54	130
111098	1	45	1	86115.08576	97463.55601	3	156	5	5.8	125	11050	4.64	17	7.1	6.6	107.8	30.5	109.7	0	65	297
111099	1	5	1	18992.50978	22504.52765	3	156	5	6	29	2563.6	20.69	NA	NA	NA	19.6	14	54.1	0	NA	NA
111100	2	5	4	15566.15086	16946.96481	2	158	4.04	14.5	132	11668.8	10.98	NA	NA	NA	18.2	16.4	51.1	0	NA	NA
111101	1	5	2	10727.88452	11844.22147	1	163	1.82	2.8	46	4066.4	6.09	NA	NA	NA	27.8	16.4	54.9	0	NA	NA
111102	1	67	2	5520.030024	5893.614407	1	163	2.07	16.5	99	8751.6	16.67	11	6.9	6.6	105.8	33.2	117.8	0	60	160
111103	1	15	4	8690.296634	9762.565905	1	162	1.22	8.1	138	12199.2	5.87	10	7.3	4.8	73.9	25.8	93.8	0	45	121
111104	2	10	4	6027.153083	6532.674455	2	161	2.67	4.2	23	2033.2	18.26	NA	NA	NA	33.9	19.3	65.5	0	51	175
111105	1	66	4	16208.02519	17025.77718	2	166	1.05	7.1	172	15204.8	4.13	12	6.1	5	102.8	33.2	117.6	1	38	161
111106	1	8	2	2797.411668	3270.306551	2	150	0.91	3.2	105	9282	3.05	NA	NA	NA	28.5	16.8	58.2	0	85	162
111107	2	31	2	7587.729105	7815.174121	1	152	NA	20.8	218	19271.2	9.54	16	7.2	4.7	86.7	36.8	112.3	0	64	190
111108	2	7	1	14336.16801	15627.44765	2	158	1.56	27	141	12464.4	19.15	NA	NA	NA	27.2	16.8	59.3	0	NA	NA
111109	1	49	3	20901.09911	22817.42057	2	161	2.88	4.5	59	5215.6	7.63	14	6.9	5.4	109.9	31.9	112.7	0	55	205
111110	2	45	1	18467.69661	18950.70651	2	158	1.49	1.2	44	3889.6	2.73	11	7.3	5.3	152.6	42.6	133.7	0	52	193
111111	2	8	3	16259.34367	17525.86828	2	166	2.19	26.1	153	13525.2	17.06	NA	NA	NA	29.3	17.4	61.7	0	NA	NA
111112	1	45	4	6349.963326	6906.01452	2	152	5	8.3	211	18652.4	3.93	21	7.4	7.4	71.3	21.8	92	0	41	165
111113	2	5	1	21088.30429	0	2	171	5	NA	NA	NA	NA	NA	NA	NA	NA	NA	NA	0	NA	NA
111114	2	80	3	9314.584926	10437.11272	1	170	3.06	7.1	64	5657.6	11.09	28	6.7	7.9	59.9	29	98.4	1	52	129
111115	1	80	1	10816.88727	13540.28954	1	165	1.36	6.6	107	9458.8	6.17	21	8.3	5.1	53.6	23	85	0	45	168
111116	1	6	4	16874.12732	17416.87465	1	159	0.78	29.5	148	13083.2	19.93	NA	NA	NA	23	16.4	54.8	0	NA	NA
111117	2	60	4	34740.0168	35310.55521	2	151	5	12.1	109	9635.6	11.1	19	6.4	5	122.2	45	104.6	0	49	165
111118	2	28	1	32015.65658	34611.48359	2	156	NA	NA	NA	NA	NA	NA	NA	NA	57.7	22.2	NA	0	NA	NA
111119	1	10	2	7097.96072	7560.152276	1	164	3.47	3.4	63	5569.2	5.4	NA	NA	NA	26.3	14.5	52.2	0	NA	NA
111120	1	50	3	46427.53997	48436.73409	2	162	1.19	32.8	61	5392.4	53.77	17	7.9	6.1	90.6	30.4	NA	1	58	154
111121	1	0	1	7965.484283	8562.544159	1	165	1.79	NA	NA	NA	NA	NA	NA	NA	6.3	NA	NA	NA	NA	NA
111122	1	29	4	10168.96049	10630.29962	2	156	4.14	18.8	350	30940	5.37	9	7.2	5.4	95.3	31.5	104.4	0	40	139
111123	1	80	1	7250.699722	8489.278054	2	158	1.11	119.9	127	11226.8	94.41	32	6.8	8.2	98.6	29.6	111.2	0	32	209
111124	2	24	1	53565.46128	58828.29757	1	158	3.91	5.1	57	5038.8	8.95	8	6.5	2.6	50.1	21	72.8	0	51	118
111125	1	0	4	3904.086499	4229.144381	1	156	0.29	NA	NA	NA	NA	NA	NA	NA	10	NA	NA	NA	NA	NA
111126	2	26	2	17464.69313	18606.39905	2	149	4	6.6	85	7514	7.76	7	6.8	5.5	74.8	27.9	98.6	0	64	153
111127	2	13	1	29594.11237	31464.90137	2	149	2.56	15.8	179	15823.6	8.83	9	7	4.4	67.2	25	83.8	0	40	142
111128	2	1	1	11434.40502	12897.67462	1	164	1.81	NA	NA	NA	NA	NA	NA	NA	13.2	NA	NA	0	NA	NA
111129	1	18	1	23541.81866	25012.68115	1	165	1.19	NA	NA	NA	NA	NA	NA	NA	41.2	15.6	66.2	0	NA	NA
111130	1	34	1	44405.58783	48891.20709	1	168	NA	5.2	115	10166	4.52	11	7	4.1	99.9	32.5	112.7	0	44	214
111131	2	17	2	10809.9433	11437.66569	1	163	0.74	19.1	330	29172	5.79	6	7.1	5.3	126	43	130.1	0	39	103
111132	1	2	4	4081.986677	4701.669744	2	156	0.62	NA	NA	NA	NA	NA	NA	NA	13.5	16.7	46.2	0	NA	NA
111133	2	48	2	13776.21101	14355.01682	1	156	1.17	1.8	59	5215.6	3.05	7	7	4.7	90.2	30.3	104.6	0	51	197
111134	1	27	1	60369.79775	67942.11123	2	158	5	11.6	181	16000.4	6.41	NA	NA	NA	146.9	44.2	136.2	0	NA	NA
111135	1	38	3	21705.14522	23804.81542	1	168	1.55	13	187	16530.8	6.95	NA	NA	NA	79.7	27.4	96.6	0	NA	NA
111136	1	80	1	9703.282254	11615.21497	2	164	NA	13.3	185	16354	7.19	15	6.5	3.8	67	22.3	95.5	0	77	167
111137	1	2	3	10846.55239	12527.84894	2	160	0.43	NA	NA	NA	NA	NA	NA	NA	NA	NA	NA	0	NA	NA
111138	2	57	1	18400.51435	20760.33385	1	155	1.88	390	115	10166	339.13	19	7.3	8	204.4	74.8	NA	1	42	208
111139	1	48	4	11419.55929	11920.74063	1	162	1.79	7	101	8928.4	6.93	13	6.8	7.8	70	23.7	88.6	0	50	124
111140	2	80	1	5742.912268	7027.346896	2	167	0.29	7.5	43	3801.2	17.44	25	7	8.6	79.1	33.6	117.3	0	52	188
111141	1	16	1	51182.67329	55639.83923	2	149	5	6.8	193	17061.2	3.52	14	7	6.2	104.1	34.3	99.5	0	44	152
111142	2	3	4	9067.146729	11209.13907	1	154	4.17	14.1	25	2210	56.4	NA	NA	NA	14.2	15.9	NA	0	NA	NA
111143	1	80	1	6616.485062	7461.931238	1	165	0.62	NA	NA	NA	NA	11	6.2	4	71	26	99	0	63	187
111144	1	80	1	20006.33359	22523.56695	1	165	2.46	72	57	5038.8	126.32	63	7.5	9	78.5	29	109.4	1	54	221
111145	1	46	3	25235.47086	25824.55197	1	162	1.74	2	60	5304	3.33	20	7.4	4	88.6	27	94.1	0	54	272
111146	1	5	1	15071.46523	17097.12305	2	158	2.06	11.1	33	2917.2	33.64	NA	NA	NA	22.8	17.3	57.8	0	NA	NA
111147	1	11	4	6380.760905	7365.733788	1	162	1.79	1.3	20	1768	6.5	NA	NA	NA	43.6	19.9	73.4	0	77	158
111148	2	62	2	11193.72567	0	1	159	NA	NA	NA	NA	NA	NA	NA	NA	NA	NA	NA	0	NA	NA
111149	2	43	2	13686.61464	15222.80645	1	172	2.65	3.6	36	3182.4	10	10	7	3.3	74.1	29.3	98.2	0	72	120
111150	1	9	1	18894.1022	20490.07854	1	157	0.79	2.9	52	4596.8	5.58	NA	NA	NA	101.1	39.6	114.9	0	NA	NA
111151	1	14	1	15646.56507	17806.24395	1	149	0.33	4.2	76	6718.4	5.53	15	6.3	2.5	39.2	17.8	61.7	0	40	128
111152	2	31	2	24407.53849	26116.68841	1	163	5	72	447	39514.8	16.11	8	7.1	4.8	131.7	53.2	130.1	0	54	152
111153	2	32	2	18830.93252	19951.77867	3	156	5	2.7	140	12376	1.93	NA	NA	NA	95.4	37.2	98	0	NA	NA
111154	2	26	2	10253.90611	11172.20961	2	163	0.64	3.8	99	8751.6	3.84	9	6.7	5	86	33.1	91.5	0	49	151
111155	2	45	2	7406.349321	7658.713301	1	150	1.17	171.5	207	18298.8	82.85	NA	NA	NA	100.3	40.2	116.2	0	NA	NA
111156	1	6	4	9758.586003	11650.78148	1	161	3.92	5.2	27	2386.8	19.26	NA	NA	NA	20.4	14.7	NA	0	NA	NA
111157	1	6	1	37196.42147	42357.40181	1	159	5	51.1	95	8398	53.79	NA	NA	NA	30.1	18.1	62.2	0	40	135
111158	2	8	4	13261.18015	18611.7791	1	166	1	7.2	81	7160.4	8.89	NA	NA	NA	24.5	16.1	50.4	0	35	147
111159	2	60	2	6868.153661	7306.150465	1	163	0.74	35.7	48	4243.2	74.38	9	7.4	4.2	67.1	27.9	100.8	1	65	242
111160	1	49	2	16346.80587	17001.25156	1	172	0.95	65	124	10961.6	52.42	31	6.8	8.1	136.1	42.1	141.3	1	32	193
111161	2	19	4	4226.043064	4572.380953	2	167	0.12	23.6	134	11845.6	17.61	7	7.6	3.9	52.9	20.6	69.1	0	63	198
111162	2	43	2	9501.069836	10650.56061	1	171	NA	117.9	260	22984	45.35	12	6.6	3.6	75.8	23.6	92	0	53	147
111163	1	22	1	50358.65892	58628.91437	2	152	5	8.4	106	9370.4	7.92	9	6.7	4.9	90.7	30.1	108.3	0	32	124
111164	1	64	3	15771.14339	16859.07592	1	154	5	28.7	152	13436.8	18.88	10	7.4	5.2	94.9	29.9	107.1	0	66	228
111165	1	40	1	92389.79323	91785.47197	1	164	3.25	18.6	347	30674.8	5.36	16	7	5.3	84.1	25.5	94.1	0	33	223
111166	1	20	4	27787.99491	0	1	162	NA	NA	NA	NA	NA	NA	NA	NA	NA	NA	NA	0	NA	NA
111167	1	16	4	11269.72709	11852.84834	1	169	NA	458	183	16177.2	250.27	14	6.8	7.5	64.5	21.5	76	0	50	121
111168	2	44	1	52111.9894	60074.86634	2	152	3.88	5.8	38	3359.2	15.26	8	6.4	3.6	48.9	19.1	66.5	0	77	201
111169	1	26	2	15190.5621	16518.49368	1	170	NA	8.4	219	19359.6	3.84	NA	NA	NA	134.1	44.4	126.9	0	NA	NA
111170	1	10	4	16984.18062	17826.15433	1	169	0.87	9.5	47	4154.8	20.21	NA	NA	NA	39.6	21.7	78.2	0	70	182
111171	2	35	1	80932.12227	83598.40018	2	149	NA	3.8	38	3359.2	10	12	7.5	4.8	68.2	26.3	90	0	129	259
111172	1	14	1	19718.49088	20371.87139	1	157	0.43	6.9	137	12110.8	5.04	12	7.2	6.1	59.1	17.6	76	0	55	167
111173	2	58	1	57235.40829	65544.68677	1	171	NA	1.1	21	1856.4	5.24	15	7.1	5.2	56.8	20	84.3	0	93	268
111174	2	2	1	10952.92715	12972.79267	1	162	0.91	NA	NA	NA	NA	NA	NA	NA	10.5	14.6	42.8	0	NA	NA
111175	2	46	4	35182.79835	37750.53373	1	153	1.82	11	82	7248.8	13.41	14	7.4	5.4	69.2	29.1	86.2	1	53	234
111176	2	51	2	29106.42638	0	1	166	4.62	NA	NA	NA	NA	NA	NA	NA	NA	NA	NA	0	NA	NA
111177	2	62	4	6091.323497	6332.114227	2	155	1.43	19.6	38	3359.2	51.58	NA	NA	NA	71.5	26.6	103.7	0	99	241
111178	2	74	1	53582.19664	57547.99262	1	155	5	4.6	72	6364.8	6.39	11	6.3	5.3	69.3	31.2	99	0	45	131
111179	2	7	1	20817.5489	23901.30852	1	149	5	3.8	37	3270.8	10.27	NA	NA	NA	24.6	16.7	51.7	0	61	183
111180	2	10	3	4838.753855	4996.533871	1	152	0	NA	NA	NA	NA	NA	NA	NA	41.2	18.5	NA	0	NA	NA
111181	1	18	2	22282.22153	22124.98368	1	166	NA	12.4	188	16619.2	6.6	19	7.8	7	72.8	24.5	80	0	43	150
111182	1	8	1	16432.09841	18451.14704	1	158	0.85	16.2	109	9635.6	14.86	NA	NA	NA	44.9	25.8	82.1	0	56	183
111183	2	55	3	25599.53871	24655.5737	1	154	5	7.4	93	8221.2	7.96	10	7.2	5	70.1	23.3	86.6	0	51	205
111184	1	16	2	5571.892465	5955.874956	1	150	0.35	4.7	211	18652.4	2.23	11	6.9	5.2	81.7	24	77	0	51	160
111185	1	69	4	11051.90609	11444.11476	1	169	1.4	16.2	112	9900.8	14.46	19	7.2	6.9	79.7	29.2	102.6	0	73	223
111186	2	4	2	16243.21353	18359.27272	2	172	4.74	18.1	40	3536	45.25	NA	NA	NA	15.9	14.8	51	0	NA	NA
111187	2	1	4	8454.019609	10009.23913	2	172	1.13	NA	NA	NA	NA	NA	NA	NA	12.5	NA	NA	0	NA	NA
111188	1	74	1	44113.49153	47061.22991	1	165	2.48	20.2	154	13613.6	13.12	20	6.7	6.3	94.2	31.7	114.7	0	42	174
111189	2	36	4	32437.39773	34583.59233	1	169	1.02	3.1	117	10342.8	2.65	18	6.8	4	87.2	28.9	85.8	0	36	185
111190	2	51	1	113924.7267	127996.7346	2	166	3.34	75.7	25	2210	302.8	12	6.5	0.8	47.6	18.7	73.4	0	59	190
111191	2	41	4	23866.19937	24336.66719	1	161	5	13.3	252	22276.8	5.28	15	7	3.8	68.1	29.6	92.1	0	56	220
111192	1	54	4	5431.673153	5786.907952	2	170	1.97	6.8	78	6895.2	8.72	17	6.7	6.7	75.1	26.2	93.7	0	30	248
111193	1	6	4	6332.784456	6700.867154	2	156	2.6	8.3	123	10873.2	6.75	NA	NA	NA	21.9	16.4	53.2	0	75	196
111194	2	63	3	4945.244309	5396.377506	2	164	5	10.3	131	11580.4	7.86	15	6.6	5.2	65.6	28.8	94.7	0	43	193
111195	1	6	4	11693.28589	13346.32551	1	151	NA	10.6	159	14055.6	6.67	NA	NA	NA	26.3	18.3	NA	0	45	130
111196	1	80	1	29079.40913	34809.09164	1	172	2.16	157.9	170	15028	92.88	21	7.5	10.2	64.2	24.6	95.4	0	63	207
111197	2	27	2	6609.568279	7063.777013	1	171	1.01	7.1	106	9370.4	6.7	9	6.7	3.9	69.2	22.8	85.2	0	99	183
111198	2	56	2	11464.15283	13127.36269	2	169	NA	21	237	20950.8	8.86	13	7.4	4.9	125.1	49.1	136.4	0	47	177
111199	2	47	1	25983.20887	27808.11751	2	165	0.96	4.7	170	15028	2.76	13	7.4	4.3	67.7	22.8	81	0	70	180
111200	1	0	1	5306.638054	5818.099555	2	159	1.24	NA	NA	NA	NA	NA	NA	NA	9.1	NA	NA	NA	NA	NA
111201	1	50	2	5299.864363	5602.659604	1	150	NA	15.9	241	21304.4	6.6	9	7.7	8.6	80.7	25.8	96.8	0	59	273
111202	1	49	1	104987.7967	104282.1673	1	162	5	1.3	27	2386.8	4.81	21	6.6	5.2	105.8	28.7	113.5	1	48	207
111203	2	62	4	133346.0405	132704.2591	1	157	3.41	3.9	96	8486.4	4.06	23	7.1	1.7	80.7	30.6	99	1	58	228
111204	2	32	4	45741.69506	49674.32203	1	163	5	3.1	24	2121.6	12.92	10	7	2.5	64.3	22.7	81	0	74	172
111205	2	0	1	15642.87241	0	1	159	5	NA	NA	NA	NA	NA	NA	NA	NA	NA	NA	NA	NA	NA
111206	1	61	4	14453.45435	14361.26544	1	150	5	5.7	116	10254.4	4.91	22	6.9	8.6	82.1	25.5	90.5	0	58	199
111207	1	77	3	3689.563713	4060.484539	2	164	2.06	35.9	299	26431.6	12.01	17	6.9	7.4	76.5	30	101.1	1	30	185
111208	2	36	4	9436.987667	10480.69667	2	171	5	5.4	48	4243.2	11.25	11	6.8	4.6	60.3	25.1	96.6	1	46	151
111209	2	31	1	96341.66317	94850.72386	1	159	4.14	10.7	142	12552.8	7.54	10	6.9	5	136.7	52.1	145	0	45	151
111210	2	71	3	10666.31528	11717.47451	1	161	4.48	63.2	65	5746	97.23	22	7.5	5.3	94.5	36.1	118.9	1	53	212
111211	1	39	2	12003.96636	0	1	170	1.2	NA	NA	NA	NA	NA	NA	NA	NA	NA	NA	0	NA	NA
111212	2	77	4	7372.444423	8005.917037	2	150	1.09	NA	NA	NA	NA	NA	NA	NA	NA	NA	NA	1	NA	NA
111213	1	41	4	10517.8316	10702.08426	1	164	5	5.2	115	10166	4.52	NA	NA	NA	68.6	22.6	NA	0	NA	NA
111214	2	0	4	1855.656858	0	2	156	0.96	NA	NA	NA	NA	NA	NA	NA	NA	NA	NA	NA	NA	NA
111215	1	67	3	6454.750779	6932.999678	1	150	0.77	2.8	46	4066.4	6.09	18	6.7	4.5	86.2	27.3	104.9	1	61	156
111216	1	76	2	13197.46773	13631.23843	1	172	2.08	46.8	149	13171.6	31.41	11	7.7	4.8	82.7	27.1	104.2	1	45	122
111217	1	10	1	45203.16699	50874.0575	1	166	3.56	7.1	110	9724	6.45	NA	NA	NA	54.7	24.4	82.4	0	56	139
111218	1	55	1	79196.68956	0	3	156	5	NA	NA	NA	NA	NA	NA	NA	NA	NA	NA	0	NA	NA
111219	2	31	3	13502.2968	14108.33799	2	168	4.14	12.3	85	7514	14.47	10	6.8	4	73.7	24.5	89.1	0	72	165
111220	1	24	1	24290.09009	27934.3431	2	150	1.26	5	197	17414.8	2.54	11	7	5.7	105.8	32.4	110.9	0	40	175
111221	1	80	1	14488.12623	17572.17639	2	170	5	23.5	170	15028	13.82	12	7	5.5	94.8	28.3	115	0	50	147
111222	2	53	4	13816.85299	13837.0819	2	161	NA	2.4	35	3094	6.86	10	7.1	4.2	63.5	26.6	87	0	61	157
111223	2	10	4	5879.170763	6215.572619	1	149	NA	9.9	115	10166	8.61	NA	NA	NA	48.3	21.2	78.3	0	57	159
111224	2	25	2	5619.7366	5959.071229	1	167	2.73	11.3	274	24221.6	4.12	5	6.7	4.3	103.1	42.5	111.1	0	50	138
111225	2	4	4	3666.863534	4272.243589	2	155	NA	11.6	129	11403.6	8.99	NA	NA	NA	19.7	14.9	NA	0	NA	NA
111226	1	80	3	6485.235119	6855.09269	1	151	1.38	1508	105	9282	1436.19	12	6.7	5.7	68.6	29.9	108.7	0	33	167
111227	2	2	3	12778.25129	15062.2087	1	155	1.23	NA	NA	NA	NA	NA	NA	NA	12.9	16	44.6	0	NA	NA
111228	1	40	2	16082.58076	17026.74583	2	160	3.11	11.9	289	25547.6	4.12	11	7.3	7.8	104.7	33.4	115.4	0	50	177
111229	1	64	1	53441.12809	58544.80892	2	166	NA	8.6	171	15116.4	5.03	10	6.6	7.1	84.7	29.3	111.7	0	33	132
111230	2	5	3	9075.42068	10234.18986	2	152	NA	6.3	79	6983.6	7.97	NA	NA	NA	21.8	16.3	55.6	0	NA	NA
111231	1	61	2	4488.338952	0	2	152	5	NA	NA	NA	NA	NA	NA	NA	NA	NA	NA	0	NA	NA
111232	2	59	4	12945.50416	14542.14507	2	169	1.72	6.4	82	7248.8	7.8	10	7.5	3.5	61.6	24.3	82.5	0	68	299
111233	1	32	4	22460.26644	24286.00145	1	169	NA	10.7	336	29702.4	3.18	14	7.3	6.9	102.1	32.6	108.5	0	42	172
111234	2	80	1	23948.15399	32052.13082	1	157	1.33	30.5	123	10873.2	24.8	21	6.5	5.2	80.2	30.2	107.2	0	45	153
111235	2	45	4	9139.978595	9558.65663	2	155	2.89	9	44	3889.6	20.45	8	7	3.4	46.5	21.2	NA	0	49	221
111236	1	40	2	8632.380175	9054.337754	2	163	NA	8.6	173	15293.2	4.97	8	7.2	6.4	95.2	30.7	109.4	0	39	190
111237	2	9	2	7997.971307	11128.30513	2	172	1.87	58.5	59	5215.6	99.15	NA	NA	NA	47.9	22.4	74	0	41	153
111238	1	38	3	10862.74621	11711.26644	1	160	0.59	9.6	191	16884.4	5.03	13	8.3	6.6	70.1	27.6	90.9	0	62	281
111239	2	6	3	5640.383902	6085.234328	2	164	1.31	4.2	39	3447.6	10.77	NA	NA	NA	18.1	15.3	50.3	0	45	128
111240	1	61	4	4439.95767	4592.972095	2	168	5	6.9	89	7867.6	7.75	14	7.7	7.2	86.9	28.2	101.5	0	49	189
111241	1	12	4	11713.57921	13359.73886	1	159	NA	83.6	356	31470.4	23.48	18	7.5	5.7	64.1	22.1	77.5	0	49	121
111242	1	20	2	15842.42661	16686.80571	2	172	NA	9.3	273	24133.2	3.41	14	6.9	4.9	61	20.4	69.6	0	58	148
111243	2	2	1	13109.30752	15783.55195	2	169	5	NA	NA	NA	NA	NA	NA	NA	13.2	15.2	47.5	0	NA	NA
111244	2	22	1	100959.2659	104830.9354	2	164	5	6.1	67	5922.8	9.1	11	7.8	4.7	78.1	32.5	104.2	0	60	194
111245	2	75	1	17887.92936	19708.19016	1	161	1.49	16.1	135	11934	11.93	14	6.8	7.5	75.6	29.7	100.6	0	35	220
111246	1	61	2	6182.929248	6632.977112	2	172	2.97	15	48	4243.2	31.25	11	6.9	7.4	100.7	35	120.7	1	39	132
111247	1	71	1	10878.6425	11869.71217	1	153	0.83	64.7	108	9547.2	59.91	14	6.8	6.7	54.1	19.1	83.3	0	62	148
111248	1	0	1	4571.229182	5056.520066	2	156	1.88	NA	NA	NA	NA	NA	NA	NA	8.9	NA	NA	NA	NA	NA
111249	1	18	2	10161.11007	10419.62101	2	160	0.98	0.5	15	1326	3.33	10	6.8	4.9	75.3	21	82.5	0	51	152
111250	2	57	1	33792.3558	35413.78751	2	159	1.36	19.8	120	10608	16.5	16	6.8	5.5	72.1	29.2	101.1	0	64	137
111251	2	15	3	7025.619864	7193.683332	2	169	0.43	3010	249	22011.6	1208.84	8	6.8	3.7	66.1	25.8	86.5	0	39	105
111252	1	1	1	9978.556402	11720.42247	2	168	5	NA	NA	NA	NA	NA	NA	NA	9	NA	NA	0	NA	NA
111253	1	71	2	4633.398392	4784.244333	1	158	4.57	4.1	44	3889.6	9.32	13	7	3.8	85.9	27.9	102.4	1	59	124
111254	1	39	1	56996.63877	61789.9267	2	150	5	0.8	29	2563.6	2.76	22	7	5.7	93.3	28	96.2	0	63	172
111255	1	78	1	37672.88291	43120.29358	2	166	1.43	4.4	85	7514	5.18	12	6.4	4.9	62.3	20.2	86.3	0	56	202
111256	2	63	2	8352.383033	8763.253338	1	153	4.9	11	63	5569.2	17.46	16	7.5	4.9	66.7	26.1	91.9	1	51	140
111257	1	70	2	7119.959671	7507.23027	1	171	2.11	52.8	345	30498	15.3	16	7.5	6.7	106.8	31.5	113	0	50	148
111258	1	2	4	13323.59951	15427.03045	1	169	5	NA	NA	NA	NA	NA	NA	NA	NA	NA	NA	0	NA	NA
111259	1	11	3	22650.22363	24588.42864	1	159	5	13.3	112	9900.8	11.88	NA	NA	NA	39.3	17.7	67.6	0	65	152
111260	2	3	2	5765.271014	6516.332663	2	169	0.28	11	17	1502.8	64.71	NA	NA	NA	14.3	15	44.4	0	NA	NA
111261	2	14	3	15964.35291	17054.37641	1	168	2.4	90.4	104	9193.6	86.92	NA	NA	NA	58.7	22.9	80.5	0	NA	NA
[truncated: 13,561 more rows]
